# Supplementary material for: Intergenerational transmission of complex traits and the offspring methylome
Source: Mol Psychiatry. 2025 Apr 3;30(7):3338–47. doi: 10.1038/s41380-025-02981-7 (PMC12185334; doi:10.1038/s41380-025-02981-7)
Supplement: Supplementary file 2 — Supplementary Tables [file 41380_2025_2981_MOESM2_ESM.xlsx]

## Sheet: contents
Supplementary Table 1. Demographics of the individuals included in the three buccal DNA methylation datasets.
Supplementary Table 2. Overview of the top 10% most variable DNA methylation probes.
Supplementary Table 3. Mega-analysis results of the association of the offspring, maternal, and paternal polygenic scores for schizophrenia, smoking initiation, educational attainment, social deprivation, body mass index, and height with buccal DNA methylation in offspring.
Supplementary Table 4. Trait enrichment results for the top 100 CpGs associated with offpsring, maternal, and paternal polygenic scores for schizophrenia, smoking initiation, educational attainment, social deprivation, body mass index, and height
Supplementary Table 5. DNA methylation quantitative trait loci (mQTLs) associated with Bonferonni (p < 2.7 × 10−5) significant CpGs for direct or indirect genetic effects for schizophrenia, educational attainment, and height.
Supplementary Table 6. Overlap between mQTLs associated with Bonferonni (p < 2.7 x 10-5) significant CpGs for direct or indirect genetic effects for height and genome-wide (p < 5 x 10-8) significant SNPs.
Supplementary Table 7. Correlation between buccal and brain in postmortem samples for Bonferonni (p < 2.7 x 10-5) significant CpGs for direct or indirect genetic effects for schizophrenia, educational attainment, BMI, and height.
Supplementary Table 8. Genes annotated to buccal CpGs Bonferonni (p < 2.7 x 10-5) significantly associated with maternal, paternal, or offspring polygenic scores for schizophrenia, educational attainment (EA), body mass index (BMI), and height. Table lists Ensembl identifiers for the genes, whether genes have protein expression in the dorsal lateral prefrontal cortex (dlPFC), whether expressed ge…
Supplementary Table 9. Covariance matrices associated with regression models (Eqs. 1 to 3 in Supplementary Note 3).
Supplementary Table 10. Simulation results demonstrating the equivalence of the transmitted/non-transmitted design (T/NT) and genetic parent-offspring model (GPO) for estimating genotype-shared environment covariance (cov(AC)).

## Sheet: Table S1
	Dataset 1a	Dataset 2b			Dataset 3c						Total
	MZ	MZ	DZ	Total	Twins			Triplets	Siblings	Total
					MZ	DZ	Total
N (complete twin pairs or trios)	96 (47)	960 (436)	181 (87)	1,141 (523)	114 (55)	28 (12)	142 (67)	34 (9)	115	291	1528
Mean (SD) [range] age	7.4 (2.4) [1 - 10]	9.6 (1.9) [5.6 - 12.9]	9.8 (1.7) [5.7 - 12]	9.6 (1.9) [5.6 - 12.9]	14 (4.4) [1 - 18]	11 (0.8) [10 - 13]	13.4 (4.1) [1 - 18]	7.7 (5.6) [2 - 17]	11.9 (2.6) [5 - 17]	12.1 (4.2) [1 - 18]	10 (2.8) [1 - 18]
N (%) males	54 (56.2%)	513 (53.4%)	87 (48.1%)	600 (52.6%)	47 (41.2%)	14 (50%)	61 (43%)	18 (52.9%)	54 (47%)	133 (45.7%)	787 (51.5%)
a Parental polygenic scores were missing for 31 children, these parental PGS were mean imputed.
b Parental polygenic scores were missing for 213 children, these parental PGS were mean imputed.
c Parental polygenic scores were missing for 87 children, these parental PGS were mean imputed. Only dataset 3 included triplets and siblings in addition to twins, and all siblings included in dataset 3 are related to twins included in dataset 2 and not to multiples in dataset 3.
Note, MZ = monozygotic twins, DZ = dizygotic twins

## Sheet: Table S2
CpG	chromosome	position	gene.symbol	gene.accession	gene.region	cpg.island.name	relation.to.island	Standard deviation
cg00000289	chr14	69341139	ACTN1;ACTN1;ACTN1	NM_001130005;NM_001130004;NM_001102	3'UTR;3'UTR;3'UTR	chr14:69341427-69341820	N_Shore	0.0931654
cg00001126	chr3	81734040	GBE1	NM_000158	Body		OpenSea	0.103608
cg00001193	chr8	108113755					OpenSea	0.106565
cg00001520	chr14	37666489	MIPOL1;MIPOL1;MIPOL1	NM_001195297;NM_001195296;NM_138731	TSS1500;TSS1500;TSS1500	chr14:37666686-37667493	N_Shore	0.0866472
cg00001610	chr12	30844232	IPO8	NM_006390	Body		OpenSea	0.108447
cg00001784	chr4	185467588					OpenSea	0.123292
cg00001810	chr8	136659294	KHDRBS3	NM_006558	Body		OpenSea	0.109445
cg00002033	chr19	39798481	LRFN1	NM_020862	Body	chr19:39797786-39799250	Island	0.0883185
cg00002224	chr8	144120399	C8orf31	NM_173687	TSS1500		OpenSea	0.0883095
cg00002593	chr1	1268793	TAS1R3	NM_152228	Body	chr1:1267435-1268986	Island	0.14351
cg00002776	chr8	145264938	MROH1;MROH1;MROH1;MROH1	NM_001099280;NM_001099281;NM_032450;NM_001288814	Body;Body;Body;Body		OpenSea	0.0854289
cg00002979	chr12	95929183	USP44;USP44;USP44;USP44	NM_001278393;NM_001042403;NR_125360;NM_032147	5'UTR;5'UTR;TSS1500;5'UTR		OpenSea	0.084298
cg00003529	chr3	149510115	C3orf16	NM_001144960	1stExon		OpenSea	0.0898729
cg00003622	chr16	10834206				chr16:10837584-10838196	N_Shelf	0.100129
cg00003640	chr1	210125754	SYT14;SYT14;SYT14;SYT14;SYT14;SYT14	NM_001256006;NR_027459;NM_001146261;NM_001146264;NM_153262;NM_001146262	5'UTR;Body;Body;Body;Body;Body		OpenSea	0.0938338
cg00004322	chr15	51530189	CYP19A1;CYP19A1	NM_000103;NM_031226	Body;Body		OpenSea	0.107261
cg00004700	chr2	106013885	FHL2;FHL2;FHL2;FHL2	NM_201557;NM_001039492;NM_001450;NM_201555	5'UTR;5'UTR;5'UTR;5'UTR	chr2:106014878-106015884	N_Shore	0.107984
cg00005325	chr1	201684967	NAV1;IPO9-AS1	NM_020443;NR_046696	Body;Body		OpenSea	0.0911324
cg00005461	chr3	46131480					OpenSea	0.0836449
cg00005740	chr13	24079418					OpenSea	0.135955
cg00006040	chr11	63600052					OpenSea	0.0906067
cg00006480	chr11	37132177					OpenSea	0.109277
cg00006600	chr15	85985205	AKAP13;AKAP13	NM_007200;NM_006738	5'UTR;5'UTR		OpenSea	0.115526
cg00006775	chr4	76894887	SDAD1;SDAD1;SDAD1	NM_001288984;NM_001288983;NM_018115	Body;Body;Body		OpenSea	0.0838948
cg00007127	chr11	108407747	EXPH5;EXPH5	NM_015065;NM_001308019	Body;Body		OpenSea	0.125029
cg00007221	chr1	43999020	PTPRF;PTPRF	NM_002840;NM_130440	5'UTR;5'UTR	chr1:43996724-43997592	S_Shore	0.0892335
cg00007426	chr2	240404782					OpenSea	0.0876083
cg00008364	chr17	28152860	SSH2;SSH2;SSH2	NM_033389;NM_001282129;NM_001282130	Body;Body;Body		OpenSea	0.119467
cg00008500	chr14	98383719					OpenSea	0.122113
cg00008564	chr6	27830391				chr6:27833120-27833406	N_Shelf	0.092178
cg00008893	chr2	72263057					OpenSea	0.143315
cg00009196	chr20	19954588	RIN2	NM_018993	Body	chr20:19955536-19956034	N_Shore	0.0916001
cg00010583	chr19	48467054					OpenSea	0.0880262
cg00010672	chr2	55281781				chr2:55276555-55278044	S_Shelf	0.114812
cg00010743	chr4	97231661					OpenSea	0.0838472
cg00011173	chr18	67910485					OpenSea	0.121531
cg00011225	chr2	219738314	WNT6	NM_006522	Body	chr2:219738081-219738788	Island	0.118022
cg00011345	chr2	239957889					OpenSea	0.0928192
cg00011616	chr17	75672423					OpenSea	0.107739
cg00011810	chr5	57285474					OpenSea	0.135906
cg00011856	chr2	217560946	IGFBP5	NM_000599	TSS1500	chr2:217559039-217559484	S_Shore	0.0865656
cg00011918	chr11	69911376	LOC101928443;LOC101928443	NR_120529;NR_120530	Body;TSS1500		OpenSea	0.120704
cg00012362	chr1	153599487	S100A13;S100A13;S100A13;S100A13;S100A1;S100A13;S100A13	NM_005979;NM_001024213;NM_001024211;NM_001024213;NM_006271;NM_001024210;NM_001024212	5'UTR;1stExon;5'UTR;5'UTR;TSS1500;5'UTR;5'UTR		OpenSea	0.0902671
cg00012698	chr15	34158767	AVEN	NM_020371	3'UTR		OpenSea	0.0936315
cg00012761	chr1	64465737	ROR1;ROR1	NM_001083592;NM_005012	Body;Body		OpenSea	0.121933
cg00012840	chr22	42558525	TCF20;TCF20	NM_005650;NM_181492	3'UTR;Body		OpenSea	0.110752
cg00012920	chr17	73911257	FBF1	NM_001080542	Body	chr17:73910088-73910350	S_Shore	0.0931671
cg00013702	chr17	61015068	MIR548W	NR_036146	Body		OpenSea	0.120198
cg00013804	chr2	9358577	ASAP2;ASAP2	NM_001135191;NM_003887	Body;Body		OpenSea	0.124147
cg00014112	chr2	127413530	GYPC;GYPC	NM_016815;NM_002101	TSS200;TSS200	chr2:127413696-127414171	N_Shore	0.106415
cg00014380	chr16	4424290	VASN;CORO7-PAM16;CORO7;CORO7;CORO7	NM_138440;NM_001201479;NM_024535;NM_001201473;NM_001201472	5'UTR;Body;Body;Body;Body	chr16:4421642-4422240	S_Shelf	0.0879299
cg00014467	chr20	44081018					OpenSea	0.0927619
cg00014825	chr17	65602810	PITPNC1;PITPNC1	NM_181671;NM_012417	Body;Body		OpenSea	0.104754
cg00015664	chr9	140655655	EHMT1;EHMT1	NM_001145527;NM_024757	Body;Body		OpenSea	0.136311
cg00015798	chr3	157008724	VEPH1;VEPH1;VEPH1	NM_001167912;NM_024621;NM_001167911	Body;Body;Body		OpenSea	0.109011
cg00016814	chr7	145875026	CNTNAP2	NM_014141	Body		OpenSea	0.0927691
cg00017461	chr22	30663316	OSM	NM_020530	TSS1500		OpenSea	0.0882785
cg00017557	chr6	10687886	C6orf52;C6orf52;C6orf52	NM_001145020;NR_026737;NR_026736	5'UTR;Body;Body		OpenSea	0.0843872
cg00017826	chr2	30644955					OpenSea	0.0907901
cg00017931	chr6	157932180	ZDHHC14;ZDHHC14	NM_153746;NM_024630	Body;Body		OpenSea	0.0847714
cg00018044	chr18	19109496	ESCO1	NM_052911	3'UTR		OpenSea	0.12768
cg00018212	chr4	104104013	CENPE;CENPE	NM_001286734;NM_001813	Body;Body		OpenSea	0.0876245
cg00018606	chr2	208989425	CRYGD	NM_006891	TSS200	chr2:208988834-208989269	S_Shore	0.0832611
cg00018767	chr3	183693809	ABCC5	NM_005688	Body		OpenSea	0.0825583
cg00018783	chr1	54868743	SSBP3;SSBP3;SSBP3	NM_018070;NM_001009955;NM_145716	Body;Body;Body	chr1:54870853-54872476	N_Shelf	0.117026
cg00019654	chr14	82148289					OpenSea	0.0910253
cg00020390	chr7	100727888	TRIM56	NM_030961	TSS1500		OpenSea	0.0926985
cg00020590	chr2	173891947	RAPGEF4;RAPGEF4;RAPGEF4;RAPGEF4;RAPGEF4	NM_001282901;NM_007023;NM_001100397;NM_001282900;NM_001282899	Body;Body;Body;Body;Body		OpenSea	0.106241
cg00020991	chr4	169930429	CBR4	NM_032783	Body	chr4:169930790-169931607	N_Shore	0.104225
cg00021659	chr2	161996385	TANK;TANK	NM_004180;NM_133484	5'UTR;5'UTR		OpenSea	0.0979198
cg00021853	chr7	31803098	PDE1C;PDE1C;PDE1C	NM_001191057;NM_001191059;NM_001191058	Body;Body;Body		OpenSea	0.0998123
cg00021855	chr8	144690956	PYCRL	NM_023078	Body	chr8:144691400-144692269	N_Shore	0.0847302
cg00022021	chr3	186926460	LOC101929106	NR_110052	TSS1500		OpenSea	0.0846691
cg00022235	chr16	11764847	SNN	NM_003498	5'UTR	chr16:11762563-11763246	S_Shore	0.107691
cg00022826	chr4	47840733	LOC101927179;LOC101927179;CORIN;CORIN;CORIN	NR_125881;NR_125880;NM_001278585;NM_006587;NM_001278586	Body;Body;TSS1500;TSS1500;TSS1500	chr4:47838604-47839946	S_Shore	0.0879414
cg00022938	chr10	65133289	MIR1296;JMJD1C	NR_031566;NM_032776	TSS1500;Body		OpenSea	0.0921423
cg00023024	chr1	23521272	HTR1D	NM_000864	TSS200		OpenSea	0.0836813
cg00023231	chr7	156688215				chr7:156685008-156686179	S_Shelf	0.0933842
cg00023648	chr10	50265468	VSTM4	NM_001031746	Body		OpenSea	0.110658
cg00023804	chr1	155862919					OpenSea	0.11313
cg00024046	chr2	20398358					OpenSea	0.108196
cg00024443	chr16	21569473					OpenSea	0.0856295
cg00024456	chr1	201981374	ELF3;ELF3	NM_004433;NM_001114309	Body;Body		OpenSea	0.100247
cg00024516	chr4	123506194					OpenSea	0.100958
cg00024720	chr1	224727819					OpenSea	0.0829434
cg00024937	chr1	192848662					OpenSea	0.117134
cg00024967	chr3	169377818	MECOM	NM_004991	Body	chr3:169379437-169381056	N_Shore	0.0824704
cg00025197	chr2	240387066					OpenSea	0.104229
cg00025439	chr16	87856450					OpenSea	0.0998659
cg00025591	chr21	48026043	S100B	NM_006272	TSS1500		OpenSea	0.0958705
cg00026141	chr3	191579258				chr3:191580928-191581300	N_Shore	0.0833086
cg00026290	chr4	10686554	CLNK	NM_052964	TSS200		OpenSea	0.10297
cg00026327	chr17	79056183	BAIAP2;BAIAP2;BAIAP2;BAIAP2	NM_017450;NM_006340;NM_001144888;NM_017451	Body;Body;Body;Body	chr17:79051892-79052534	S_Shelf	0.0861485
cg00026341	chr6	49845521	CRISP1	NM_001205220	TSS1500		OpenSea	0.0839706
cg00026909	chr1	58089001	DAB1	NM_021080	5'UTR		OpenSea	0.0832978
cg00027619	chr2	46948734	SOCS5;SOCS5	NM_014011;NM_144949	5'UTR;5'UTR		OpenSea	0.11856
cg00027712	chr13	99668129	DOCK9;DOCK9	NM_015296;NM_001130049	Body;Body		OpenSea	0.0851171
cg00028014	chr2	201601406					OpenSea	0.088263
cg00028211	chr2	45028802				chr2:45028955-45029318	N_Shore	0.0850997
cg00028299	chr8	59170968					OpenSea	0.0995541
cg00028929	chr12	52908478	KRT5	NM_000424	3'UTR		OpenSea	0.0863427
cg00028993	chr19	48247714	GLTSCR2	NM_015710	TSS1500	chr19:48248729-48249110	N_Shore	0.114494
cg00029031	chr1	175440458	TNR	NM_003285	5'UTR		OpenSea	0.155246
cg00029465	chr11	34215141	ABTB2	NM_145804	Body		OpenSea	0.0903957
cg00029678	chr17	78354382	RNF213;LOC100294362	NM_020914;NR_029376	Body;Body		OpenSea	0.0862893
cg00029979	chr17	49027095					OpenSea	0.0953996
cg00030290	chr2	8717173	LOC101929567	NR_110257	Body		OpenSea	0.082832
cg00030476	chr1	146642035	PRKAB2	NM_005399	Body	chr1:146643470-146644501	N_Shore	0.105938
cg00030591	chr7	114060099	FOXP2;FOXP2;FOXP2;FOXP2;FOXP2;FOXP2	NM_148898;NM_014491;NM_001172766;NM_148900;NR_033766;NR_033767	5'UTR;5'UTR;5'UTR;5'UTR;Body;Body		OpenSea	0.0884687
cg00030909	chr17	47112296	IGF2BP1;IGF2BP1	NM_006546;NM_001160423	Body;Body	chr17:47113256-47113490	N_Shore	0.106897
cg00031187	chr12	31522997					OpenSea	0.134985
cg00031277	chr4	101943443					OpenSea	0.129319
cg00032094	chr11	27883735					OpenSea	0.131797
cg00032376	chr20	31315599	COMMD7;COMMD7	NM_053041;NM_001099339	Body;Body		OpenSea	0.0947862
cg00032664	chr3	125237438	SNX4	NM_003794	Body	chr3:125238496-125239201	N_Shore	0.10377
cg00033191	chr14	72168850	SIPA1L1;SIPA1L1;SIPA1L1;SIPA1L1	NM_015556;NM_001284246;NM_001284245;NM_001284247	Body;Body;Body;Body		OpenSea	0.122021
cg00033215	chr10	7773345	ITIH2	NM_002216	Body		OpenSea	0.104221
cg00033304	chr3	185302692	SENP2	NM_021627	TSS1500	chr3:185303822-185304497	N_Shore	0.117775
cg00033490	chr7	87027887	CROT;CROT	NM_021151;NM_001143935	Body;Body		OpenSea	0.142134
cg00033666	chr15	96887043				chr15:96887415-96887616	N_Shore	0.0899719
cg00033678	chr1	221952060					OpenSea	0.124814
cg00033706	chr12	110792699					OpenSea	0.0886253
cg00034241	chr6	13406447	GFOD1;GFOD1;GFOD1	NM_018988;NM_001242630;NM_001242628	Body;5'UTR;5'UTR		OpenSea	0.0923957
cg00034336	chr2	8684126					OpenSea	0.0857484
cg00034781	chr2	234400085	USP40	NM_018218	Body		OpenSea	0.123925
cg00035074	chr7	2701567	TTYH3	NM_025250	3'UTR	chr7:2701330-2701744	Island	0.0903107
cg00035296	chr3	121288492	ARGFX	NM_001012659	5'UTR		OpenSea	0.0846978
cg00035347	chr10	104953608	NT5C2;NT5C2	NM_012229;NM_001134373	TSS1500;TSS1500	chr10:104952242-104953232	S_Shore	0.0872924
cg00035348	chr9	84027287					OpenSea	0.088558
cg00035526	chr3	2396810	CNTN4;CNTN4	NM_175607;NM_001206955	5'UTR;5'UTR		OpenSea	0.132175
cg00035583	chr1	96116447					OpenSea	0.123731
cg00035889	chr4	38689910	KLF3	NM_016531	Body	chr4:38690308-38690605	N_Shore	0.156414
cg00036347	chr1	151811923	LOC100132111;C2CD4D	NR_024237;NM_001136003	Body;5'UTR	chr1:151812253-151812525	N_Shore	0.0878136
cg00036352	chr8	144636448	GSDMD	NM_001166237	5'UTR	chr8:144635308-144636026	S_Shore	0.161103
cg00037317	chr11	101213166					OpenSea	0.0870163
cg00037458	chr11	130296851	ADAMTS8	NM_007037	Body	chr11:130297401-130298517	N_Shore	0.0954387
cg00037986	chr6	107020351	RTN4IP1	NM_032730	Body		OpenSea	0.101287
cg00038675	chr1	152853543	SMCP	NM_030663	5'UTR		OpenSea	0.091263
cg00038791	chr5	133473626	TCF7;TCF7;TCF7;TCF7;TCF7;TCF7	NM_003202;NR_033449;NM_001134851;NM_201634;NM_201632;NM_213648	Body;Body;Body;Body;Body;Body		OpenSea	0.0825568
cg00039326	chr1	36615845	TRAPPC3	NM_014408	TSS1500	chr1:36614855-36615462	S_Shore	0.119213
cg00039913	chr3	33033380					OpenSea	0.0905465
cg00039998	chr8	133069361	OC90	NM_001080399	5'UTR		OpenSea	0.0900619
cg00040592	chr5	145317425	SH3RF2	NM_152550	5'UTR	chr5:145316145-145316354	S_Shore	0.117712
cg00041030	chr14	91694672					OpenSea	0.0963662
cg00041083	chr16	4424148	VASN;CORO7-PAM16;CORO7;CORO7;CORO7	NM_138440;NM_001201479;NM_024535;NM_001201473;NM_001201472	5'UTR;Body;Body;Body;Body	chr16:4421642-4422240	S_Shore	0.126272
cg00041401	chr1	114414408	PTPN22;PTPN22	NM_012411;NM_015967	TSS200;TSS200		OpenSea	0.0925251
cg00041515	chr8	22844615	RHOBTB2	NM_001160036	TSS1500		OpenSea	0.100339
cg00041575	chr11	2322741	C11orf21;TSPAN32;C11orf21	NR_024621;NM_139022;NM_001142946	Body;TSS1500;Body		OpenSea	0.0824449
cg00041666	chr6	152702330	SYNE1;SYNE1	NM_182961;NM_033071	Body;Body		OpenSea	0.0867097
cg00042080	chr14	36139055	RALGAPA1P;RALGAPA1;RALGAPA1;RALGAPA1;RALGAPA1	NR_104269;NM_194301;NM_001283044;NM_001283043;NM_014990	Body;Body;Body;Body;Body		OpenSea	0.114524
cg00042244	chr6	36803083	CPNE5	NM_020939	Body	chr6:36806881-36807217	N_Shelf	0.0823593
cg00042854	chr22	30598276					OpenSea	0.128705
cg00042881	chr7	14887228					OpenSea	0.0922358
cg00042896	chr1	56534708					OpenSea	0.127249
cg00043234	chr15	80324492					OpenSea	0.0961882
cg00043347	chr1	24613066					OpenSea	0.0864956
cg00043430	chr9	102668155	STX17;STX17-AS1	NM_017919;NR_038853	TSS1500;Body	chr9:102668916-102669473	N_Shore	0.0899694
cg00043784	chr2	64438040					OpenSea	0.0974233
cg00044299	chr18	24126361	KCTD1;KCTD1;KCTD1	NM_001136205;NM_001142730;NM_198991	5'UTR;Body;5'UTR	chr18:24126780-24131138	N_Shore	0.116037
cg00044354	chr1	67389884	MIER1;WDR78;MIER1;MIER1;MIER1;MIER1;MIER1;WDR78;MIER1;MIER1	NM_001146112;NM_024763;NM_001077700;NM_001146110;NM_001146111;NM_001146113;NM_001077702;NM_207014;NM_020948;NM_001077703	TSS1500;Body;TSS1500;TSS1500;TSS1500;TSS1500;TSS1500;Body;TSS1500;TSS1500	chr1:67390468-67391109	N_Shore	0.0854121
cg00045016	chr12	53847514	PCBP2;PCBP2;PCBP2;PCBP2;PCBP2;PCBP2;PCBP2	NM_005016;NM_001128913;NM_001128912;NM_001128911;NM_001098620;NM_031989;NM_001128914	5'UTR;5'UTR;5'UTR;5'UTR;5'UTR;5'UTR;5'UTR	chr12:53845668-53846606	S_Shore	0.0857656
cg00045227	chr11	56467944	OR8U8;OR9G9;OR9G1	NM_001013356;NM_001013358;NM_001005213	Body;1stExon;1stExon		OpenSea	0.121473
cg00045357	chr5	138750111	DNAJC18	NM_152686	Body		OpenSea	0.1148
cg00045515	chr20	35723332	RBL1;RBL1	NM_183404;NM_002895	Body;Body	chr20:35724039-35724644	N_Shore	0.0991166
cg00045607	chr1	161039690	ARHGAP30;ARHGAP30;ARHGAP30;ARHGAP30	NM_181720;NM_001025598;NM_181720;NM_001025598	1stExon;5'UTR;5'UTR;1stExon		OpenSea	0.0852544
cg00045762	chr5	167181762	ODZ2	NM_001122679	Body		OpenSea	0.101284
cg00047185	chr19	54196849	MIR526B	NR_030190	TSS1500		OpenSea	0.118357
cg00047667	chr4	41202562	APBB2;APBB2;APBB2	NM_173075;NM_001166050;NM_004307	5'UTR;5'UTR;5'UTR		OpenSea	0.0972019
cg00048079	chr5	99980182					OpenSea	0.0889043
cg00048134	chr21	34217569					OpenSea	0.119985
cg00048149	chr12	26472528					OpenSea	0.158931
cg00048436	chr5	32709071				chr5:32709910-32714450	N_Shore	0.0895842
cg00048525	chr2	178188027	LOC100130691	NR_026966	Body		OpenSea	0.085267
cg00048584	chr14	64340898	SYNE2;SYNE2	NM_015180;NM_182914	5'UTR;5'UTR		OpenSea	0.0970738
cg00048764	chr14	66212698					OpenSea	0.13119
cg00049638	chr8	6312713	MCPH1	NM_024596	Body		OpenSea	0.0920092
cg00050375	chr6	43404828	ABCC10	NM_033450	Body		OpenSea	0.0983463
cg00050416	chr8	49621388					OpenSea	0.0954351
cg00050440	chr1	23571135					OpenSea	0.129369
cg00052588	chr16	89672139					OpenSea	0.125551
cg00052836	chr11	47171780	C11orf49;C11orf49;C11orf49;C11orf49;C11orf49;C11orf49;C11orf49	NR_103472;NR_103471;NM_001003676;NM_024113;NM_001278222;NM_001003677;NM_001003678	Body;Body;Body;Body;Body;Body;Body		OpenSea	0.107353
cg00053144	chr4	41712039					OpenSea	0.109397
cg00053617	chr1	44418775	IPO13	NM_014652	Body		OpenSea	0.0998197
cg00054047	chr21	43982165	SLC37A1	NM_018964	Body		OpenSea	0.124096
cg00054572	chr13	41347606				chr13:41345062-41345570	S_Shelf	0.0872461
cg00054710	chr11	102700344	WTAPP1	NR_038390	Body		OpenSea	0.104347
cg00055811	chr1	8543012	RERE;RERE	NM_012102;NM_001042681	Body;Body		OpenSea	0.106286
cg00056062	chr8	124244519	C8orf76;ZHX1-C8orf76	NM_032847;NM_001204180	Body;Body		OpenSea	0.131888
cg00056192	chr14	77055845					OpenSea	0.112685
cg00057100	chr12	23779882	SOX5;SOX5;SOX5;SOX5	NM_152989;NM_001261414;NM_006940;NM_001261415	Body;Body;Body;Body		OpenSea	0.110408
cg00057231	chr3	48631958	COL7A1	NM_000094	Body	chr3:48631882-48632901	Island	0.0833771
cg00057265	chr10	61824098	ANK3;ANK3;ANK3;ANK3	NM_001149;NM_020987;NM_001204404;NM_001204403	Body;Body;Body;Body		OpenSea	0.0826483
cg00057840	chr2	240076109	HDAC4	NM_006037	Body		OpenSea	0.0851456
cg00058061	chr8	41291663					OpenSea	0.106151
cg00058128	chr6	38899690	LOC100131047;DNAH8	NR_038401;NM_001206927	Body;Body		OpenSea	0.0960535
cg00058644	chr17	79844023				chr17:79846204-79846486	N_Shelf	0.110364
cg00058887	chr4	184909018	STOX2	NM_020225	Body		OpenSea	0.117671
cg00059089	chr2	153263288	FMNL2	NM_052905	Body		OpenSea	0.116829
cg00059465	chr12	58424573					OpenSea	0.108238
cg00059963	chr14	102994443					OpenSea	0.0880625
cg00059977	chr8	2230584					OpenSea	0.095512
cg00060132	chr2	36473931					OpenSea	0.0885997
cg00060374	chr1	1355235	LOC441869;LOC441869	NR_026871;NM_001145210	Body;Body	chr1:1355159-1356000	Island	0.105252
cg00060649	chr12	67928800					OpenSea	0.0876889
cg00061185	chr12	50596347	LIMA1;LIMA1;LIMA1	NM_001113546;NM_016357;NM_001113547	Body;Body;Body		OpenSea	0.143188
cg00061313	chr10	32367033					OpenSea	0.10907
cg00061368	chr1	16196968	MIR5096;SPEN	NR_039973;NM_015001	TSS1500;Body		OpenSea	0.116083
cg00061413	chr5	168007339	PANK3	NM_024594	TSS1500	chr5:168006098-168006918	S_Shore	0.0978838
cg00061520	chr16	4070371	ADCY9	NM_001116	Body		OpenSea	0.0963737
cg00061551	chr16	5121151	ALG1	NM_019109	TSS1500	chr16:5121749-5122192	N_Shore	0.170429
cg00061553	chr20	48233873					OpenSea	0.0913942
cg00061907	chr11	8931485	AKIP1;AKIP1;AKIP1;AKIP1;AKIP1;AKIP1;ST5	NM_020642;NM_001206648;NM_001206647;NM_001206646;NR_045418;NR_045417;NM_005418	TSS1500;TSS1500;TSS1500;TSS1500;TSS1500;TSS1500;5'UTR	chr11:8932573-8933294	N_Shore	0.111069
cg00062020	chr1	85100819	C1orf180	NR_027379	TSS200		OpenSea	0.0857012
cg00063284	chr11	72446697	ARAP1	NM_001040118	5'UTR		OpenSea	0.0898541
cg00064172	chr5	171602655	STK10	NM_005990	Body		OpenSea	0.103314
cg00064255	chr1	90100012	LRRC8C	NM_032270	5'UTR	chr1:90098230-90099292	S_Shore	0.127844
cg00064363	chr8	125910070					OpenSea	0.0878724
cg00064589	chr10	29891284	MIR938;SVIL;SVIL	NR_030634;NM_021738;NM_003174	TSS200;5'UTR;5'UTR		OpenSea	0.12837
cg00065493	chr14	93041171	RIN3	NM_024832	Body		OpenSea	0.094167
cg00066653	chr5	80010993	MSH3	NM_002439	Body		OpenSea	0.103018
cg00066854	chr10	113987376					OpenSea	0.0944851
cg00067424	chr2	28989646	PPP1CB;PPP1CB	NM_206876;NM_002709	Body;Body		OpenSea	0.139485
cg00067642	chr1	222773786					OpenSea	0.0902277
cg00067702	chr5	166721765	TENM2	NM_001122679	Body		OpenSea	0.0927692
cg00067742	chr2	1926888	MYT1L	NM_015025	Body		OpenSea	0.103439
cg00067768	chr3	183886674	DVL3	NM_004423	Body	chr3:183887815-183888478	N_Shore	0.100716
cg00068115	chr5	33462912	TARS;TARS;TARS;TARS;TARS;TARS	NR_047678;NR_047677;NR_047676;NM_001258437;NM_152295;NM_001258438	Body;Body;Body;Body;Body;Body		OpenSea	0.115226
cg00068745	chr19	16178203	TPM4	NM_001145160	TSS200	chr19:16178396-16178609	N_Shore	0.0827428
cg00069003	chr5	140164106				chr5:140165958-140166214	N_Shore	0.0863145
cg00069658	chr18	45982224					OpenSea	0.082391
cg00070165	chr11	115089970	CADM1;CADM1;CADM1;CADM1;CADM1	NM_001098517;NM_014333;NM_001301043;NM_001301044;NM_001301045	Body;Body;Body;Body;Body		OpenSea	0.0852549
cg00070172	chr5	134451867	C5orf66	NM_001277348	5'UTR		OpenSea	0.0946053
cg00070621	chr1	26507364	CNKSR1;CNKSR1;CNKSR1	NM_001297648;NM_001297647;NM_006314	5'UTR;Body;Body		OpenSea	0.11004
cg00070635	chr1	46358168	MAST2	NM_015112	Body		OpenSea	0.142842
cg00070753	chr2	71704806	DYSF;DYSF;DYSF;DYSF;DYSF;DYSF;DYSF;DYSF;DYSF;DYSF;DYSF;DYSF;DYSF;DYSF	NM_001130981;NM_001130976;NM_003494;NM_001130977;NM_001130979;NM_001130978;NM_001130980;NM_001130983;NM_001130985;NM_001130455;NM_001130984;NM_001130987;NM_001130986;NM_001130982	Body;Body;Body;Body;Body;Body;Body;Body;Body;Body;Body;Body;Body;Body		OpenSea	0.0917708
cg00070868	chr22	50838826	PPP6R2;PPP6R2;PPP6R2;PPP6R2	NM_001242900;NM_001242899;NM_001242898;NM_014678	Body;Body;Body;Body		OpenSea	0.0893303
cg00070899	chr6	34024479	GRM4	NM_000841	Body	chr6:34024201-34024457	S_Shore	0.10434
cg00070940	chr10	126117073					OpenSea	0.117911
cg00071017	chr2	162943657					OpenSea	0.088546
cg00071210	chr6	148736942	SASH1	NM_015278	Body		OpenSea	0.115027
cg00072271	chr1	220371965	RAB3GAP2	NM_012414	Body		OpenSea	0.091787
cg00072449	chr1	3835608					OpenSea	0.0976179
cg00074354	chr14	78166018	ALKBH1	NM_006020	Body		OpenSea	0.12987
cg00074365	chr2	64088479	UGP2;UGP2	NM_001001521;NM_006759	Body;Body		OpenSea	0.0981342
cg00074771	chr15	44120341	WDR76;WDR76	NM_024908;NM_001167941	Body;Body	chr15:44119074-44119277	S_Shore	0.0917124
cg00075587	chr15	77627815	PEAK1	NM_024776	5'UTR		OpenSea	0.100282
cg00075675	chr2	208551510					OpenSea	0.101609
cg00075735	chr20	37698609					OpenSea	0.112891
cg00075967	chr15	74495354	STRA6;STRA6;STRA6;STRA6;STRA6;STRA6	NM_001142617;NM_001142618;NM_001142618;NM_001142619;NM_022369;NM_001142620	5'UTR;5'UTR;1stExon;5'UTR;TSS200;5'UTR		OpenSea	0.0966074
cg00076612	chr3	133779019					OpenSea	0.105353
cg00076936	chr20	35503983	C20orf118	NM_080628	TSS1500		OpenSea	0.0859372
cg00077264	chr2	127934558					OpenSea	0.083074
cg00077275	chr10	121415404	BAG3	NM_004281	Body	chr10:121410566-121411827	S_Shelf	0.094927
cg00077426	chr5	463550	EXOC3	NM_007277	Body	chr5:464887-465666	N_Shore	0.088451
cg00077899	chr2	230665055	TRIP12;TRIP12;TRIP12;TRIP12	NM_001284215;NM_001284214;NM_004238;NM_001284216	Body;Body;Body;Body		OpenSea	0.0870073
cg00077904	chr5	151078909					OpenSea	0.104446
cg00078105	chr18	41730029					OpenSea	0.109135
cg00078121	chr1	5767843					OpenSea	0.130267
cg00078782	chr3	42142753	TRAK1;TRAK1	NM_001265608;NM_001042646	Body;Body		OpenSea	0.0827331
cg00078861	chr5	154429562					OpenSea	0.0986381
cg00080252	chr8	117948764				chr8:117950472-117950717	N_Shore	0.0902268
cg00080489	chr11	89895657	NAALAD2;NAALAD2	NM_005467;NM_001300930	Body;Body		OpenSea	0.0859816
cg00080578	chr14	55821133					OpenSea	0.099663
cg00081104	chr5	73082676	ARHGEF28;ARHGEF28	NM_001080479;NM_001177693	Body;Body		OpenSea	0.0948404
cg00081238	chr3	113214269	SPICE1	NM_144718	Body		OpenSea	0.0994556
cg00081799	chr1	6390793	ACOT7;ACOT7;ACOT7;ACOT7	NM_181864;NM_181865;NM_007274;NM_181866	Body;Body;Body;Body		OpenSea	0.109535
cg00081827	chr2	24396224				chr2:24397645-24398194	N_Shore	0.1473
cg00081940	chr2	7321337					OpenSea	0.108749
cg00082194	chr10	119799129	RAB11FIP2	NM_014904	Body		OpenSea	0.0904567
cg00082640	chr8	19756178					OpenSea	0.106291
cg00082939	chr10	77165293	C10orf41;C10orf41	NR_024421;NR_024422	Body;Body	chr10:77155128-77169600	Island	0.101863
cg00083072	chr11	65415190	SIPA1;SIPA1	NM_153253;NM_006747	Body;Body	chr11:65413778-65415203	Island	0.0923654
cg00083206	chr6	110721305	DDO;DDO	NM_004032;NM_003649	Body;Body	chr6:110721059-110721630	Island	0.12061
cg00083659	chr22	37404577	C22orf33;C22orf33	NM_178552;NM_001163857	TSS1500;TSS1500		OpenSea	0.105369
cg00083790	chr12	132944010					OpenSea	0.110137
cg00084205	chr19	9485501	ZNF177;ZNF177;ZNF559-ZNF177;ZNF559-ZNF177	NM_003451;NM_001172651;NM_001172650;NM_001202425	5'UTR;TSS1500;5'UTR;5'UTR		OpenSea	0.101485
cg00084340	chr15	70670653					OpenSea	0.0951536
cg00085123	chr2	8723906				chr2:8723855-8724093	Island	0.0841572
cg00085434	chr11	14927489				chr11:14926471-14927770	Island	0.0884486
cg00085593	chr10	70992353	LOC101928994;HKDC1	NR_120648;NM_025130	TSS200;Body		OpenSea	0.0971371
cg00085620	chr5	148514065					OpenSea	0.101418
cg00085790	chr1	211722100					OpenSea	0.110808
cg00085819	chr22	43345443	PACSIN2;PACSIN2	NM_001184971;NM_001184970	5'UTR;5'UTR		OpenSea	0.0842986
cg00085994	chr2	105702137	MRPS9	NM_182640	Body		OpenSea	0.124245
cg00086800	chr22	38148837	TRIOBP;TRIOBP;TRIOBP	NM_138632;NM_007032;NM_001039141	Body;Body;Body		OpenSea	0.109278
cg00086869	chr10	95196384	MYOF;MYOF	NM_133337;NM_013451	Body;Body		OpenSea	0.113612
cg00086921	chr22	33387871	SYN3;SYN3;SYN3	NM_003490;NM_001135774;NM_133633	Body;Body;Body		OpenSea	0.0903732
cg00087244	chr7	74042487					OpenSea	0.119043
cg00087792	chr16	4000986					OpenSea	0.110263
cg00087806	chr10	3269380					OpenSea	0.10325
cg00089107	chr1	24235303	CNR2	NM_001841	5'UTR		OpenSea	0.0951708
cg00089122	chr12	20603672	PDE3A	NM_000921	Body		OpenSea	0.107223
cg00089814	chr3	72641008					OpenSea	0.104273
cg00090873	chr2	40714890	SLC8A1	NM_001112802	5'UTR		OpenSea	0.104141
cg00091513	chr16	56334363	GNAO1;GNAO1	NM_138736;NM_020988	Body;Body		OpenSea	0.104233
cg00091899	chr3	39521409	MOBP;MOBP;MOBP;MOBP;MOBP;MOBP	NM_182935;NM_001278322;NR_103506;NR_103505;NR_103504;NR_003090	5'UTR;5'UTR;Body;Body;Body;Body		OpenSea	0.0927946
cg00092235	chr17	70154920					OpenSea	0.0995216
cg00092247	chr4	112560639					OpenSea	0.0886817
cg00092383	chr7	157075207				chr7:157071802-157072845	S_Shelf	0.118219
cg00092400	chr12	51788285				chr12:51785279-51785821	S_Shelf	0.0844846
cg00092475	chr19	31155284					OpenSea	0.0994144
cg00092551	chr7	127371565	SND1	NM_014390	Body		OpenSea	0.0991525
cg00092623	chr19	28462158					OpenSea	0.105482
cg00092992	chr1	33596100				chr1:33592891-33593155	S_Shelf	0.10161
cg00093057	chr7	155025337					OpenSea	0.160075
cg00093829	chr10	6247101	PFKFB3;PFKFB3	NM_004566;NM_001145443	Body;Body	chr10:6242975-6246457	S_Shore	0.100174
cg00094063	chr16	66913816	PDP2	NM_020786	TSS1500	chr16:66914167-66914782	N_Shore	0.0878275
cg00094204	chr11	63572087					OpenSea	0.117931
cg00094397	chr4	101658593					OpenSea	0.108554
cg00094735	chr5	1949198				chr5:1948994-1949227	Island	0.092668
cg00094764	chr16	9031878	USP7;USP7;USP7	NM_001286458;NM_001286457;NM_003470	TSS1500;TSS1500;Body		OpenSea	0.106539
cg00094913	chr3	194120949	GP5	NM_004488	TSS1500	chr3:194117601-194118988	S_Shore	0.103391
cg00094955	chr7	579572				chr7:581686-581942	N_Shelf	0.108884
cg00095138	chr4	154155515	TRIM2;TRIM2;TRIM2;TRIM2	NM_001130067;NM_001302692;NM_001302693;NM_015271	5'UTR;Body;Body;Body		OpenSea	0.10775
cg00095271	chr11	70139507	PPFIA1;PPFIA1;PPFIA1	NR_045286;NM_177423;NM_003626	Body;Body;Body		OpenSea	0.101448
cg00095431	chr2	67775781					OpenSea	0.103512
cg00096008	chr6	71081133					OpenSea	0.0930791
cg00096260	chr1	22051712	USP48	NM_032236	Body		OpenSea	0.0870876
cg00096536	chr4	154711906				chr4:154712073-154712706	N_Shore	0.110108
cg00096603	chr4	95572122	PDLIM5;PDLIM5;PDLIM5	NR_024179;NM_006457;NM_001011513	Body;Body;Body		OpenSea	0.121698
cg00096898	chr3	38396823	XYLB	NM_005108	Body		OpenSea	0.0958679
cg00097038	chr1	197382771	CRB1	NM_201253	Body		OpenSea	0.11392
cg00098053	chr17	16025423	NCOR1;NCOR1;NCOR1	NM_001190438;NM_001190440;NM_006311	Body;Body;Body		OpenSea	0.120534
cg00098559	chr20	30125434	HM13;HM13;HM13;HM13	NM_178582;NM_178580;NM_030789;NM_178581	Body;Body;Body;Body		OpenSea	0.086787
cg00098692	chr10	12877913					OpenSea	0.162464
cg00098799	chr15	99409360	IGF1R	NM_000875	Body		OpenSea	0.0953846
cg00099295	chr3	12597720	MKRN2	NM_014160	TSS1500	chr3:12598391-12599051	N_Shore	0.0837093
cg00099766	chr6	90120705	RRAGD	NM_021244	Body	chr6:90120874-90122370	N_Shore	0.0862511
cg00099790	chr11	111589348	SIK2	NM_015191	Body		OpenSea	0.0925478
cg00100361	chr12	110752302	ATP2A2;ATP2A2	NM_170665;NM_001681	Body;Body		OpenSea	0.0963666
cg00100703	chr17	33514885	UNC45B;UNC45B	NM_173167;NM_001033576	3'UTR;3'UTR		OpenSea	0.0906279
cg00100902	chr8	142884068					OpenSea	0.113832
cg00101018	chr15	69868270					OpenSea	0.0992604
cg00101154	chr16	420108	MRPL28	NM_006428	Body	chr16:419860-420256	Island	0.11601
cg00101424	chr14	75718970					OpenSea	0.0962811
cg00101629	chr1	15068966	KIAA1026;KIAA1026	NM_201628;NM_015209	Body;Body		OpenSea	0.127319
cg00102327	chr16	12052933					OpenSea	0.138299
cg00103299	chr15	93362247					OpenSea	0.103125
cg00103356	chr12	120662215	PXN;PXN;PXN;PXN	NM_002859;NM_001243756;NM_001080855;NM_025157	Body;Body;Body;5'UTR		OpenSea	0.084058
cg00103528	chr18	12569478	SPIRE1;SPIRE1;SPIRE1	NM_001128627;NM_001128626;NM_020148	Body;Body;Body		OpenSea	0.164746
cg00103609	chr14	71400887	PCNX;PCNX	NM_014982;NM_001308160	Body;Body		OpenSea	0.141351
cg00104059	chr8	69008213	PREX2;PREX2	NM_025170;NM_024870	Body;Body		OpenSea	0.0951808
cg00104484	chr11	5617851	TRIM6;TRIM6;TRIM6;TRIM6-TRIM34;TRIM6	NM_001198645;NM_001198644;NM_001003818;NM_001003819;NM_058166	TSS200;TSS200;TSS200;TSS200;5'UTR		OpenSea	0.112789
cg00104643	chr6	116379140	FRK	NM_002031	Body		OpenSea	0.0826533
cg00105102	chr1	156217178	PAQR6;PAQR6	NM_024897;NM_198406	5'UTR;5'UTR	chr1:156215368-156215899	S_Shore	0.141976
cg00105116	chr20	48937200	LINC01271	NR_109950	Body		OpenSea	0.106512
cg00105415	chr10	64579276	EGR2	NM_001136178	TSS1500	chr10:64574660-64578778	S_Shore	0.0917434
cg00105822	chr1	81696812					OpenSea	0.0840296
cg00106273	chr12	66003275	LOC100507065;LOC100507065;LOC100507065;LOC100507065	NR_120434;NR_120431;NR_120432;NR_120433	Body;Body;Body;Body		OpenSea	0.0904765
cg00106345	chr7	27138396				chr7:27135342-27136736	S_Shore	0.108458
cg00106419	chr1	248601850					OpenSea	0.0978558
cg00106657	chr14	102653958	WDR20;WDR20;WDR20;WDR20;WDR20;WDR20;WDR20;WDR20;WDR20	NR_038354;NM_001242414;NM_001242417;NM_181308;NM_144574;NM_001242415;NM_001242416;NM_181291;NM_001242418	Body;Body;Body;Body;Body;Body;Body;Body;Body		OpenSea	0.132049
cg00107521	chr9	140609882	EHMT1;EHMT1	NM_001145527;NM_024757	Body;Body	chr9:140612441-140612681	N_Shelf	0.126473
cg00107982	chr22	37813098	ELFN2	NM_052906	5'UTR	chr22:37815803-37816477	N_Shelf	0.100104
cg00108027	chr10	124320144	DMBT1;DMBT1;DMBT1	NM_004406;NM_007329;NM_017579	TSS200;TSS200;TSS200		OpenSea	0.0850793
cg00108098	chr3	122637664	SEMA5B	NM_001031702	Body	chr3:122640713-122641355	N_Shelf	0.0940021
cg00108583	chr15	32997144					OpenSea	0.100981
cg00108722	chr2	149939567	LYPD6B	NM_177964	5'UTR		OpenSea	0.0847427
cg00108744	chr3	193924044	LOC100505920;LOC100505920	NR_125404;NR_125403	Body;Body	chr3:193921881-193922407	S_Shore	0.0884931
cg00108812	chr12	56584905				chr12:56583406-56583682	S_Shore	0.0838629
cg00109772	chr19	14638399				chr19:14639879-14641040	N_Shore	0.125992
cg00109920	chr22	31451887					OpenSea	0.0955551
cg00110435	chr21	35055487	ITSN1;ITSN1	NM_003024;NM_001001132	5'UTR;5'UTR		OpenSea	0.126413
cg00110832	chr6	32121130	PPT2;PPT2;PRRT1	NM_138717;NM_005155;NM_030651	TSS200;TSS1500;TSS1500	chr6:32121829-32122529	N_Shore	0.10952
cg00110846	chr7	77669243	MAGI2	NM_012301	Body	chr7:77669670-77670057	N_Shore	0.126966
cg00111778	chr2	3833127				chr2:3833815-3834318	N_Shore	0.0898616
cg00112588	chr1	178061945	LOC100302401;RASAL2	NR_027982;NM_170692	Body;TSS1500	chr1:178062712-178063846	N_Shore	0.0845365
cg00112952	chr1	247616523	OR2B11	NM_001004492	TSS1500	chr1:247614695-247614944	S_Shore	0.0919468
cg00113127	chr11	106152121					OpenSea	0.118591
cg00113225	chr10	64266524	ZNF365	NM_199451	Body		OpenSea	0.137532
cg00113247	chr5	148789115	MIR143HG;MIR143HG	NR_105060;NR_105059	Body;Body		OpenSea	0.089429
cg00113708	chr8	124731025	ANXA13;ANXA13	NM_004306;NM_001003954	Body;Body		OpenSea	0.141344
cg00113911	chr22	50733775	PLXNB2	NM_012401	5'UTR		OpenSea	0.0900573
cg00114132	chr18	8657945				chr18:8659443-8659672	N_Shore	0.120118
cg00114966	chr1	197893920	LHX9;LHX9	NM_020204;NM_001014434	Body;Body	chr1:197890478-197890824	S_Shelf	0.161761
cg00116219	chr16	31010846	STX1B	NM_052874	Body	chr16:31008832-31009036	S_Shore	0.0854414
cg00117018	chr8	145955983	ZNF251	NM_138367	Body	chr8:145955639-145955989	Island	0.12284
cg00117156	chr16	50753263	NOD2;NOD2	NM_022162;NM_001293557	Body;Body		OpenSea	0.0983015
cg00117428	chr2	210893013	KANSL1L;KANSL1L	NM_152519;NM_001307976	Body;Body		OpenSea	0.082809
cg00117514	chr8	38776417	PLEKHA2	NM_021623	Body		OpenSea	0.125718
cg00118137	chr6	37061129					OpenSea	0.0996788
cg00118233	chr9	14308150	NFIB;NFIB;NFIB	NM_001190737;NM_005596;NM_001190738	Body;Body;Body		OpenSea	0.0973297
cg00118342	chr2	106777038	UXS1	NM_025076	Body		OpenSea	0.0961849
cg00118513	chr17	229394					OpenSea	0.0962188
cg00118740	chr13	110069919					OpenSea	0.108509
cg00118783	chr16	1069760				chr16:1069294-1070214	Island	0.0860496
cg00118904	chr3	182643203					OpenSea	0.111552
cg00119314	chr17	48555610	RSAD1	NM_018346	TSS1500	chr17:48556004-48556509	N_Shore	0.0865248
cg00120198	chr3	170459216					OpenSea	0.0879299
cg00120332	chr6	88432950					OpenSea	0.127541
cg00120416	chr8	49785517				chr8:49782687-49783270	S_Shelf	0.107264
cg00120473	chr4	7330616	SORCS2	NM_020777	Body		OpenSea	0.0891813
cg00120747	chr11	48046162	PTPRJ;PTPRJ	NM_001098503;NM_002843	Body;Body		OpenSea	0.10695
cg00120783	chr17	1472873					OpenSea	0.159974
cg00120897	chr20	3819979					OpenSea	0.0842919
cg00121075	chr1	229917511					OpenSea	0.0886685
cg00121963	chr1	209663736					OpenSea	0.125774
cg00123225	chr9	3875784	GLIS3;GLIS3	NM_152629;NM_001042413	Body;Body		OpenSea	0.0875316
cg00123503	chr6	80604867					OpenSea	0.128454
cg00123707	chr5	163635997					OpenSea	0.0838057
cg00123747	chr17	2006624	SMG6;SMG6;SMG6	NM_001256828;NM_001256827;NM_017575	Body;Body;Body		OpenSea	0.101385
cg00123963	chr17	80702289	FN3K	NM_022158	Body		OpenSea	0.0854001
cg00124993	chr5	135416412	MIR886	NR_030583	TSS200	chr5:135416204-135416475	Island	0.0947301
cg00125289	chr8	102463491					OpenSea	0.124642
cg00125601	chr5	3310882					OpenSea	0.116952
cg00126087	chr1	155160941	MUC1;MUC1;MUC1;MUC1;MUC1;MUC1;MUC1;MUC1;MUC1;MUC1;MUC1;MUC1;MUC1;MUC1;MUC1;MUC1;MUC1;MUC1;MUC1;MUC1	NM_001204294;NM_001204285;NM_001044391;NM_001204295;NM_001044392;NM_001018016;NM_001018017;NM_001204296;NM_001044390;NM_001204287;NM_001204286;NM_001204289;NM_002456;NM_001204291;NM_001204290;NM_001204297;NM_001204292;NM_001204293;NM_001044393;NM_001204288	Body;Body;Body;Body;Body;Body;Body;Body;Body;Body;Body;Body;Body;Body;Body;Body;Body;Body;Body;Body	chr1:155163434-155163818	N_Shelf	0.0888064
cg00126889	chr8	42103037					OpenSea	0.109037
cg00126995	chr5	54780174	PPAP2A;PPAP2A	NM_176895;NM_003711	Body;Body		OpenSea	0.103542
cg00127776	chr2	70124775	SNRNP27;SNRNP27	NR_037862;NM_006857	Body;Body		OpenSea	0.0832272
cg00127788	chr11	34486306	CAT	NM_001752	Body		OpenSea	0.0959723
cg00128590	chr9	101003021	TBC1D2;TBC1D2;TBC1D2	NR_051978;NM_018421;NM_001267571	Body;Body;Body		OpenSea	0.0833263
cg00128683	chr18	60494374	PHLPP1	NM_194449	Body		OpenSea	0.0824638
cg00129234	chr3	99766639	FILIP1L;FILIP1L;CMSS1	NM_001042459;NM_182909;NM_032359	5'UTR;5'UTR;Body		OpenSea	0.0852064
cg00129389	chr7	34699808	NPSR1;NPSR1;NPSR1;NPSR1;NPSR1;NPSR1-AS1;NPSR1-AS1	NM_001300935;NM_207172;NM_001300934;NM_207173;NM_001300933;NR_033665;NR_033664	Body;Body;Body;Body;Body;Body;Body		OpenSea	0.086077
cg00129557	chr13	33607618	KL	NM_004795	Body		OpenSea	0.0860928
cg00130004	chr12	48385408	COL2A1;COL2A1	NM_033150;NM_001844	Body;Body		OpenSea	0.0898583
cg00130086	chr19	57454404					OpenSea	0.127539
cg00130223	chr16	33070551				chr16:33070214-33071314	Island	0.0827251
cg00131064	chr4	173883907	GALNTL6	NM_001034845	Body		OpenSea	0.107347
cg00132501	chr13	110088902					OpenSea	0.109241
cg00132509	chr6	3329936	SLC22A23;SLC22A23	NM_021945;NM_015482	Body;Body		OpenSea	0.157086
cg00133351	chr20	37070585					OpenSea	0.0835986
cg00133556	chr14	62005843	PRKCH	NM_006255	Body		OpenSea	0.122007
cg00134032	chr7	55372268					OpenSea	0.124861
cg00134611	chr6	7589469	SNRNP48	NM_152551	TSS1500	chr6:7590399-7590926	N_Shore	0.0872004
cg00135500	chr1	223566268	CCDC185	NM_152610	TSS1500	chr1:223567681-223567986	N_Shore	0.102022
cg00135728	chr9	100936478	CORO2A;CORO2A	NM_003389;NM_052820	TSS1500;5'UTR		OpenSea	0.0891659
cg00136547	chr6	56507796	DST;DST;DST;DST;DST;DST;DST	NM_001144770;NM_020388;NM_183380;NM_015548;NM_001723;NM_001144771;NM_001144769	Body;TSS200;Body;TSS200;TSS200;Body;Body		OpenSea	0.114992
cg00137234	chr4	155703138	RBM46	NM_144979	5'UTR	chr4:155702340-155703328	Island	0.0986631
cg00137855	chr5	74163723	FAM169A	NM_015566	TSS1500	chr5:74161536-74162716	S_Shore	0.0912224
cg00137877	chr11	102337915					OpenSea	0.134907
cg00138547	chr3	47002303	CCDC12;CCDC12;CCDC12	NR_102269;NM_001277074;NM_144716	Body;Body;Body		OpenSea	0.0886546
cg00138831	chr6	46724920	ANKRD66	NM_001162435	Body		OpenSea	0.129946
cg00140754	chr4	159442776	RXFP1;RXFP1;RXFP1;RXFP1;RXFP1;RXFP1;RXFP1;RXFP1;RXFP1;RXFP1;RXFP1;RXFP1;RXFP1	NM_001253732;NM_001253733;NM_001253730;NM_001253729;NM_001253728;NM_001253727;NM_021634;NR_045584;NR_045583;NR_045582;NR_045581;NR_045580;NR_045579	TSS200;TSS200;TSS200;TSS200;TSS200;TSS200;TSS200;TSS200;TSS200;TSS200;TSS200;TSS200;TSS200		OpenSea	0.110318
cg00140890	chr16	87037039					OpenSea	0.0912173
cg00141336	chr11	73980021	P4HA3;P4HA3;P4HA3	NR_110031;NM_001288748;NM_182904	Body;Body;Body		OpenSea	0.106785
cg00141684	chr7	956089	ADAP1;ADAP1;ADAP1;ADAP1;ADAP1	NM_001284311;NM_001284310;NM_001284309;NM_006869;NM_001284308	Body;Body;Body;Body;Body	chr7:959724-959959	N_Shelf	0.0910098
cg00142036	chr10	13388442	SEPHS1	NM_012247	5'UTR		OpenSea	0.0975971
cg00142083	chr12	109091608	CORO1C;CORO1C;CORO1C	NM_014325;NM_001276471;NM_001105237	Body;Body;Body		OpenSea	0.0862449
cg00142778	chr17	641060	FAM57A	NM_024792	Body		OpenSea	0.115021
cg00142795	chr3	38152906	DLEC1;DLEC1	NM_007335;NM_007337	Body;Body		OpenSea	0.0958903
cg00143809	chr22	50720552	PLXNB2	NM_012401	Body	chr22:50718979-50721884	Island	0.105137
cg00143909	chr1	4363493					OpenSea	0.0889704
cg00143969	chr12	131233486					OpenSea	0.0961956
cg00145141	chr17	4464022	GGT6;GGT6	NM_001122890;NM_153338	TSS200;TSS200		OpenSea	0.103843
cg00145163	chr2	33561786	LTBP1;LTBP1;LTBP1;LTBP1;LTBP1	NM_206943;NM_001166266;NM_001166264;NM_001166265;NM_000627	Body;Body;Body;Body;Body		OpenSea	0.0983345
cg00145289	chr12	116823632					OpenSea	0.0919376
cg00145507	chr18	12315607	TUBB6;TUBB6;TUBB6;TUBB6;TUBB6;TUBB6;TUBB6;TUBB6	NM_001303528;NM_001303529;NM_001303530;NM_001303524;NM_001303526;NM_032525;NM_001303525;NM_001303527	5'UTR;5'UTR;5'UTR;Body;Body;Body;Body;Body		OpenSea	0.122415
cg00145915	chr1	74059019					OpenSea	0.132802
cg00146027	chr10	33299147					OpenSea	0.0892154
cg00146437	chr1	209529869					OpenSea	0.104312
cg00146645	chr1	228644750	HIST3H2BB	NM_175055	TSS1500	chr1:228645196-228646434	N_Shore	0.0854314
cg00146756	chr4	6729110				chr4:6728911-6729200	Island	0.194991
cg00147172	chr22	46423604				chr22:46423299-46423652	Island	0.0828545
cg00147413	chr3	105733106					OpenSea	0.132166
cg00148376	chr13	60587451	DIAPH3;DIAPH3;DIAPH3-AS1;DIAPH3-AS1;DIAPH3-AS1;DIAPH3-AS1;DIAPH3-AS1;DIAPH3;DIAPH3;DIAPH3;DIAPH3;DIAPH3	NM_001258370;NM_030932;NR_109838;NR_046539;NR_109839;NR_051994;NR_051993;NM_001258367;NM_001042517;NM_001258368;NM_001258366;NM_001258369	TSS200;TSS200;Body;Body;Body;Body;Body;Body;Body;Body;Body;Body		OpenSea	0.126099
cg00148411	chr10	5930582	ANKRD16;ANKRD16;ANKRD16;FBXO18	NM_019046;NM_001009941;NM_001009943;NM_001258452	Body;Body;Body;TSS1500	chr10:5930914-5932389	N_Shore	0.0862176
cg00148608	chr11	56700198					OpenSea	0.107192
cg00148846	chr8	135804524					OpenSea	0.0859527
cg00148863	chr3	5119934					OpenSea	0.116259
cg00149048	chr16	67438698	ZDHHC1	NM_013304	Body		OpenSea	0.106565
cg00149213	chr1	160617124	SLAMF1	NM_003037	TSS200		OpenSea	0.0893117
cg00149380	chr19	47633391	SAE1;SAE1;SAE1;SAE1	NM_005500;NM_001145714;NM_001145713;NR_027280	TSS1500;TSS1500;TSS1500;TSS1500	chr19:47633911-47634364	N_Shore	0.111491
cg00149452	chr5	82177905					OpenSea	0.104325
cg00150025	chr15	42448079	PLA2G4F;PLA2G4F	NR_033151;NM_213600	Body;Body		OpenSea	0.11637
cg00150807	chr10	61890311	ANK3;ANK3;ANK3;ANK3	NM_001149;NM_020987;NM_001204404;NM_001204403	Body;Body;Body;Body		OpenSea	0.0889904
cg00151251	chr2	198173194				chr2:198174658-198175535	N_Shore	0.088715
cg00152126	chr10	126744846	CTBP2;CTBP2	NM_001083914;NM_001329	5'UTR;5'UTR		OpenSea	0.112575
cg00152799	chr18	54306261	TXNL1;TXNL1	NR_024546;NM_004786	TSS1500;TSS1500	chr18:54305419-54306087	S_Shore	0.0903577
cg00153311	chr10	5660161					OpenSea	0.0910253
cg00154119	chr15	68174054				chr15:68177160-68177415	N_Shelf	0.0857351
cg00154232	chr13	99181322	STK24;STK24	NM_001032296;NM_001286649	Body;Body		OpenSea	0.0968752
cg00154367	chr8	32558905	NRG1;NRG1;NRG1;NRG1;NRG1;NRG1;NRG1;NRG1;NRG1;NRG1;NRG1;NRG1;NRG1;NRG1;NRG1;NRG1	NM_013959;NM_013962;NM_004495;NM_001160007;NM_001160002;NM_001160005;NM_013958;NM_001160008;NM_001160004;NM_013960;NM_013964;NM_013956;NM_013957;NM_001159995;NM_001159999;NM_001160001	Body;Body;Body;Body;Body;Body;Body;Body;Body;Body;Body;Body;Body;Body;Body;Body		OpenSea	0.0841904
cg00154455	chr8	146023573	ZNF517	NM_213605	TSS1500	chr8:146023902-146024734	N_Shore	0.100427
cg00154554	chr1	8729713	RERE;RERE	NM_012102;NM_001042681	5'UTR;5'UTR		OpenSea	0.112874
cg00154825	chr13	103496799	BIVM-ERCC5;ERCC5	NM_001204425;NM_000123	Body;TSS1500	chr13:103498100-103498763	N_Shore	0.114515
cg00154888	chr12	85304514	SLC6A15;SLC6A15;SLC6A15	NM_001146335;NM_018057;NM_182767	5'UTR;5'UTR;5'UTR	chr12:85305200-85305422	N_Shore	0.0859036
cg00155198	chr18	8960975					OpenSea	0.125912
cg00155454	chr3	60385281	FHIT;FHIT	NM_002012;NM_001166243	Body;Body		OpenSea	0.094998
cg00155535	chr12	132671473				chr12:132673993-132675241	N_Shelf	0.111386
cg00156032	chr13	45706980	GTF2F2	NM_004128	Body		OpenSea	0.0943078
cg00156230	chr7	45073692	CCM2;CCM2;CCM2;CCM2;CCM2	NM_031443;NM_001029835;NM_001167935;NM_001167934;NR_030770	Body;Body;Body;Body;Body		OpenSea	0.124187
cg00156858	chr10	119028963	SLC18A2	NM_003054	Body		OpenSea	0.0953819
cg00157012	chr8	25059252	DOCK5	NM_024940	Body		OpenSea	0.0829828
cg00158260	chr3	183747523					OpenSea	0.119326
cg00158539	chr2	1859035	MYT1L	NM_015025	Body		OpenSea	0.0854683
cg00160670	chr21	35320599	LINC00649;LINC00649	NM_001288961;NR_038883	TSS1500;Body		OpenSea	0.0952728
cg00160981	chr1	161691911	FCRLB	NM_001002901	TSS1500	chr1:161695637-161697298	N_Shelf	0.0833142
cg00161225	chr17	3814785	P2RX1	NM_002558	Body		OpenSea	0.117007
cg00161971	chr19	47268148					OpenSea	0.0970502
cg00162361	chr10	80848009	ZMIZ1	NM_020338	5'UTR		OpenSea	0.0839962
cg00162633	chr2	239538919				chr2:239542238-239542553	N_Shelf	0.0941445
cg00163510	chr1	214722952	PTPN14	NM_005401	5'UTR	chr1:214724104-214725056	N_Shore	0.0943489
cg00163541	chr1	238811442					OpenSea	0.111732
cg00163554	chr10	375799	DIP2C	NM_014974	Body	chr10:372932-373159	S_Shelf	0.0960558
cg00164803	chr20	43125673	SERINC3	NM_198941	3'UTR		OpenSea	0.130537
cg00166239	chr3	126983311					OpenSea	0.0994737
cg00166343	chr17	29150100	CRLF3	NM_015986	Body	chr17:29151481-29151901	N_Shore	0.0970491
cg00166727	chr21	44731374					OpenSea	0.112253
cg00166836	chr6	149721425	MAP3K7IP2;SUMO4	NM_015093;NM_001002255	Body;TSS200		OpenSea	0.104103
cg00167158	chr2	157909644					OpenSea	0.117246
cg00167670	chr4	13922944					OpenSea	0.111965
cg00167820	chr8	131663355					OpenSea	0.129613
cg00168118	chr16	85669675	KIAA0182;KIAA0182	NM_001134473;NM_014615	5'UTR;Body	chr16:85670134-85670349	N_Shore	0.105747
cg00168191	chr19	3097565	GNA11	NM_002067	Body	chr19:3097564-3097793	Island	0.0985204
cg00168706	chr1	115677987					OpenSea	0.130339
cg00169061	chr12	66089047					OpenSea	0.0971741
cg00169303	chr10	90227592	RNLS;RNLS	NM_018363;NM_001031709	Body;Body		OpenSea	0.113717
cg00169304	chr1	116193696	VANGL1;VANGL1;VANGL1	NM_001172411;NM_138959;NM_001172412	5'UTR;5'UTR;5'UTR		OpenSea	0.116559
cg00169354	chr20	54922827				chr20:54919036-54919357	S_Shelf	0.0947937
cg00169401	chr1	249111280	SH3BP5L	NM_030645	Body		OpenSea	0.110571
cg00169770	chr19	32835049	ZNF507;ZNF507	NM_001136156;NM_014910	TSS1500;TSS1500	chr19:32836353-32836840	N_Shore	0.130649
cg00171275	chr18	57576300					OpenSea	0.112163
cg00171464	chr5	127270154					OpenSea	0.0967671
cg00171729	chr6	52416856	TRAM2	NM_012288	Body		OpenSea	0.122006
cg00171816	chr12	99227053	ANKS1B;ANKS1B;ANKS1B;ANKS1B;ANKS1B;ANKS1B;ANKS1B;ANKS1B;ANKS1B;ANKS1B;ANKS1B;ANKS1B	NM_001204065;NM_001204081;NM_001204080;NM_001204079;NM_020140;NM_181670;NM_001204069;NM_001204070;NM_001204066;NM_001204067;NM_001204068;NM_152788	5'UTR;5'UTR;5'UTR;5'UTR;Body;Body;Body;Body;Body;Body;Body;Body		OpenSea	0.0988067
cg00172603	chr1	54822031	SSBP3;SSBP3;SSBP3	NM_001009955;NM_018070;NM_145716	Body;Body;Body	chr1:54821990-54822333	Island	0.111641
cg00172812	chr1	23279685				chr1:23279553-23280569	Island	0.0879743
cg00173546	chr15	75918807	SNUPN;SNUPN;SNUPN	NM_001042581;NM_005701;NM_001042588	TSS1500;TSS1500;TSS200	chr15:75917646-75918212	S_Shore	0.12604
cg00174508	chr12	107774298	BTBD11	NM_001018072	Body		OpenSea	0.0919113
cg00174718	chr6	47136110					OpenSea	0.0981411
cg00174734	chr14	69126547					OpenSea	0.0856171
cg00174743	chr21	47812611	PCNT	NM_006031	Body	chr21:47813251-47813462	N_Shore	0.0996867
cg00175150	chr1	150486261	ECM1;ECM1	NM_004425;NM_022664	3'UTR;3'UTR	chr1:150488036-150488416	N_Shore	0.0977635
cg00176043	chr1	67900465				chr1:67895135-67896826	S_Shelf	0.0850962
cg00176231	chr8	124001085					OpenSea	0.128535
cg00176242	chr3	37484303					OpenSea	0.0829338
cg00176407	chr2	151906378					OpenSea	0.137952
cg00176584	chr8	142734084				chr8:142734083-142734331	Island	0.0866332
cg00176801	chr4	174136070	GALNT7	NM_017423	Body		OpenSea	0.139452
cg00176835	chr17	18878136	SLC5A10;FAM83G;SLC5A10	NM_001042450;NM_001039999;NM_152351	Body;Body;Body	chr17:18874684-18874887	S_Shelf	0.107682
cg00176888	chr17	56408804	MIR142	NR_029683	TSS200		OpenSea	0.0937861
cg00177142	chr5	176729012	RAB24;RAB24	NM_130781;NM_001031677	Body;Body	chr5:176730031-176731130	N_Shore	0.090869
cg00178359	chr16	56659460	MT1E	NM_175617	TSS200	chr16:56659107-56659660	Island	0.0927239
cg00178648	chr3	62008370	PTPRG	NM_002841	Body		OpenSea	0.0957755
cg00178864	chr4	140201574	C4orf49	NM_032623	TSS200	chr4:140201064-140201449	S_Shore	0.10186
cg00179062	chr2	16246134					OpenSea	0.1136
cg00179110	chr2	25942734					OpenSea	0.0929244
cg00179892	chr1	173931047	RC3H1;RC3H1;RC3H1;RC3H1	NM_001300852;NM_001300851;NM_172071;NM_001300850	Body;Body;Body;Body		OpenSea	0.0933244
cg00179940	chr12	126978053					OpenSea	0.095634
cg00180073	chr20	46356451	SULF2;SULF2;SULF2	NM_018837;NM_001161841;NM_198596	Body;Body;Body		OpenSea	0.11172
cg00180865	chr4	162978267	FSTL5;FSTL5;FSTL5	NM_001128428;NM_020116;NM_001128427	Body;Body;Body		OpenSea	0.0984277
cg00181224	chr6	143471185	AIG1;AIG1;AIG1;AIG1	NM_001286588;NM_001286589;NM_001286587;NM_016108	Body;Body;Body;Body		OpenSea	0.128281
cg00181327	chr13	31439278					OpenSea	0.0950916
cg00181497	chr14	71822206					OpenSea	0.117046
cg00181517	chr4	6570681					OpenSea	0.0977479
cg00182149	chr19	18760578	KLHL26	NM_018316	Body	chr19:18761272-18761669	N_Shore	0.100066
cg00182204	chr5	60712495	ZSWIM6	NM_020928	Body		OpenSea	0.0931027
cg00182273	chr16	66876847	CA7	NM_005182	TSS1500	chr16:66878172-66879072	N_Shore	0.084738
cg00182635	chr1	225877787					OpenSea	0.0961048
cg00182893	chr6	139861189					OpenSea	0.0970129
cg00183886	chr4	53524296	USP46	NM_022832	Body	chr4:53524958-53526227	N_Shore	0.101239
cg00183888	chr7	155276880					OpenSea	0.0912905
cg00183936	chr15	101397192					OpenSea	0.0844374
cg00184005	chr5	151328931					OpenSea	0.0909361
cg00185034	chr8	8610660					OpenSea	0.101449
cg00185066	chr13	80910763	SPRY2	NM_005842	3'UTR	chr13:80913157-80913461	N_Shelf	0.10145
cg00185205	chr6	161400483					OpenSea	0.0919573
cg00185653	chr1	204098731					OpenSea	0.0939633
cg00185804	chr8	22907738	TNFRSF10B;TNFRSF10B;TNFRSF10B	NR_027140;NM_147187;NM_003842	Body;Body;Body		OpenSea	0.106018
cg00186224	chr10	21369318	NEBL;NEBL	NM_213569;NM_001173484	Body;Body		OpenSea	0.0957853
cg00186464	chr5	142024615	FGF1;FGF1;FGF1;FGF1;FGF1;FGF1;FGF1;FGF1;FGF1;FGF1;FGF1	NM_001257210;NM_001257211;NM_001257209;NM_001257208;NM_001257207;NM_000800;NM_033136;NM_001257206;NM_001257205;NM_001144935;NM_001144934	TSS1500;5'UTR;5'UTR;5'UTR;5'UTR;5'UTR;5'UTR;5'UTR;5'UTR;5'UTR;5'UTR		OpenSea	0.0918366
cg00186529	chr6	170452864				chr6:170451497-170452927	Island	0.117179
cg00186532	chr2	43482920	THADA;THADA;THADA	NR_073394;NM_022065;NM_001083953	Body;Body;Body		OpenSea	0.0899076
cg00186699	chr10	21466288				chr10:21462128-21463808	S_Shelf	0.12365
cg00187244	chr22	41492007	EP300	NM_001429	Body	chr22:41487261-41489159	S_Shelf	0.0855633
cg00187547	chr13	35924150	NBEA	NM_015678	Body		OpenSea	0.0878012
cg00187692	chr13	52199954	WDFY2	NM_052950	Body		OpenSea	0.126012
cg00188032	chr5	96141721	ERAP1;ERAP1	NM_001040458;NM_016442	5'UTR;5'UTR	chr5:96143102-96143885	N_Shore	0.0911716
cg00188095	chr7	126209663	GRM8;GRM8;GRM8	NR_028041;NM_000845;NM_001127323	Body;Body;Body		OpenSea	0.129203
cg00188270	chr17	64726431	PRKCA	NM_002737	Body		OpenSea	0.115741
cg00188327	chr11	12146621	MICAL2;MICAL2;MICAL2	NM_001282668;NM_014632;NM_001282663	5'UTR;5'UTR;5'UTR		OpenSea	0.0862738
cg00188579	chr7	115806045					OpenSea	0.0917506
cg00188654	chr16	3696402					OpenSea	0.0881425
cg00188748	chr9	130564509	FPGS;FPGS	NM_001018078;NM_004957	TSS1500;TSS1500	chr9:130564863-130565566	N_Shore	0.0944316
cg00188837	chr2	187120798					OpenSea	0.109283
cg00188868	chr13	68090252					OpenSea	0.120615
cg00189626	chr1	47078952	MOB3C;MOB3C	NM_201403;NM_145279	Body;Body	chr1:47078580-47078967	Island	0.0884709
cg00190545	chr17	37073701	LASP1	NM_006148	Body	chr17:37074860-37075097	N_Shore	0.101072
cg00190549	chr9	117902972	2024-12-01	NM_017418	TSS1500		OpenSea	0.0857293
cg00190625	chr4	74269996	ALB;ALB	NM_000477;NM_000477	5'UTR;1stExon		OpenSea	0.0922777
cg00190881	chr14	68683006	RAD51B;RAD51B;RAD51B	NM_133510;NM_002877;NM_133509	Body;Body;Body		OpenSea	0.111534
cg00191181	chr13	47150059	LRCH1;LRCH1;LRCH1	NM_015116;NM_001164211;NM_001164213	Body;Body;Body		OpenSea	0.0943389
cg00191369	chr16	23299747					OpenSea	0.0874857
cg00191665	chr3	128478302	RAB7A	NM_004637	5'UTR		OpenSea	0.0826555
cg00192230	chr14	71185309					OpenSea	0.113391
cg00192535	chr11	34609696					OpenSea	0.113468
cg00194126	chr2	157186312	NR4A2	NM_006186	Body	chr2:157185557-157186355	Island	0.0871122
cg00194699	chr6	166967128	RPS6KA2;RPS6KA2	NM_021135;NM_001006932	Body;Body		OpenSea	0.113833
cg00194869	chr5	153593984	GALNT10	NM_198321	Body		OpenSea	0.0888468
cg00195402	chr10	95140036	MYOF;MYOF	NM_133337;NM_013451	Body;Body		OpenSea	0.113623
cg00196636	chr19	38495687	SIPA1L3	NM_015073	5'UTR		OpenSea	0.0910723
cg00197173	chr6	44125647	CAPN11	NM_007058	TSS1500		OpenSea	0.0865002
cg00197273	chr2	241831522	C2orf54;C2orf54;C2orf54	NM_024861;NM_001282921;NM_001085437	TSS200;TSS200;Body	chr2:241827777-241828031	S_Shelf	0.0844505
cg00198173	chr2	146569089					OpenSea	0.0827767
cg00198604	chr3	193548821					OpenSea	0.0956593
cg00200056	chr6	140862587					OpenSea	0.126131
cg00200515	chr3	101592635					OpenSea	0.088318
cg00200526	chr19	36157401	UPK1A;UPK1A	NM_001281443;NM_007000	TSS200;TSS200		OpenSea	0.0899605
cg00200734	chr9	970379				chr9:969529-973276	Island	0.084268
cg00200956	chr1	208741176					OpenSea	0.0942423
cg00201025	chr3	137832372	DZIP1L;DZIP1L	NM_173543;NM_001170538	5'UTR;TSS200	chr3:137833848-137834592	N_Shore	0.0949553
cg00201145	chr1	26436760	PDIK1L	NM_001243532	TSS1500	chr1:26437319-26438917	N_Shore	0.126516
cg00201375	chr17	21256838					OpenSea	0.082692
cg00201393	chr12	93568010	LOC102724933;LOC643339	NR_120492;NR_040096	TSS200;Body		OpenSea	0.111371
cg00201595	chr8	19065636					OpenSea	0.0907021
cg00201819	chr10	134910421	GPR123	NM_001083909	Body	chr10:134911976-134912483	N_Shore	0.0865941
cg00202333	chr10	104434593	ARL3	NM_004311	3'UTR		OpenSea	0.10348
cg00202345	chr10	77503513	C10orf11;C10orf11	NM_001305581;NR_131178	Body;Body		OpenSea	0.0831313
cg00202934	chr22	38619091	TMEM184B;TMEM184B;TMEM184B	NM_001195072;NM_012264;NM_001195071	Body;Body;Body		OpenSea	0.0937153
cg00203736	chr7	55022567					OpenSea	0.113642
cg00204249	chr17	76425249	DNAH17	NM_173628	Body	chr17:76421441-76421766	S_Shelf	0.114963
cg00204532	chr3	4533398				chr3:4534412-4535367	N_Shore	0.0892504
cg00205501	chr2	45908860	PRKCE	NM_005400	Body		OpenSea	0.106072
cg00205669	chr8	82141774					OpenSea	0.0823436
cg00206063	chr10	3805252					OpenSea	0.090954
cg00206155	chr6	13481495	GFOD1;GFOD1;GFOD1	NM_001242629;NM_018988;NM_001242628	Body;Body;5'UTR		OpenSea	0.0867961
cg00206463	chr6	30179435	TRIM26	NM_003449	5'UTR	chr6:30180933-30182187	N_Shore	0.115549
cg00206487	chr8	28228641	ZNF395	NM_018660	5'UTR		OpenSea	0.0928278
cg00206490	chr16	89469729	ANKRD11	NM_013275	5'UTR		OpenSea	0.0924142
cg00206965	chr22	38112914	TRIOBP	NM_001039141	Body		OpenSea	0.0973252
cg00207008	chr12	25706982	LMNTD1;LMNTD1;LMNTD1;LMNTD1;LMNTD1	NM_152590;NM_001256266;NM_001145729;NM_001145728;NM_001145727	TSS1500;TSS1500;TSS1500;TSS1500;Body		OpenSea	0.0887794
cg00207329	chr4	183133948					OpenSea	0.0979589
cg00207507	chr1	55445392	TMEM61	NM_182532	TSS1500	chr1:55446087-55446846	N_Shore	0.0853645
cg00207921	chr1	1098992				chr1:1098043-1100584	Island	0.0953732
cg00208868	chr10	120706746					OpenSea	0.0896584
cg00208912	chr1	101185248	VCAM1;VCAM1;VCAM1;VCAM1;VCAM1;VCAM1	NM_001078;NM_001199834;NM_080682;NM_001078;NM_001199834;NM_080682	5'UTR;5'UTR;5'UTR;1stExon;1stExon;1stExon		OpenSea	0.0954704
cg00209355	chr1	23370587	MIR3115;KDM1A;KDM1A	NR_036057;NM_015013;NM_001009999	TSS1500;Body;Body		OpenSea	0.11019
cg00210249	chr10	71135679	HK1;HK1;HK1;HK1;HK1	NM_033500;NM_000188;NM_033498;NM_033497;NM_033496	Body;Body;Body;Body;Body		OpenSea	0.0950686
cg00210271	chr12	54088934				chr12:54089211-54089413	N_Shore	0.100123
cg00211087	chr17	73805065	UNK	NM_001080419	Body		OpenSea	0.11136
cg00211208	chr16	88770157	RNF166;RNF166;RNF166	NM_001171816;NM_178841;NM_001171815	TSS200;Body;Body	chr16:88772237-88773195	N_Shelf	0.103146
cg00211726	chr9	139833725				chr9:139835416-139839440	N_Shore	0.0851332
cg00211821	chr17	16978673	MPRIP;MPRIP	NM_015134;NM_201274	Body;Body		OpenSea	0.123311
cg00213112	chr6	141861549					OpenSea	0.100533
cg00213668	chr7	98028207	BAIAP2L1	NM_018842	Body	chr7:98030097-98030422	N_Shore	0.0870948
cg00213745	chr3	124730836	HEG1	NM_020733	Body		OpenSea	0.111586
cg00213870	chr17	74748401	MFSD11;MFSD11;MFSD11;MFSD11;MFSD11;MFSD11;MFSD11	NM_001242536;NM_001242537;NM_024311;NM_001242534;NM_001242533;NM_001242535;NM_001242532	Body;Body;Body;Body;Body;Body;Body		OpenSea	0.0995728
cg00214012	chr15	29326467	APBA2;APBA2	NM_005503;NM_001130414	5'UTR;5'UTR		OpenSea	0.112134
cg00214140	chr9	97786649	C9orf3;C9orf3	NM_032823;NM_001193329	Body;Body		OpenSea	0.116847
cg00214724	chr19	6108194	RFX2;RFX2	NM_134433;NM_000635	5'UTR;5'UTR	chr19:6110066-6110878	N_Shore	0.105138
cg00215722	chr8	125842989					OpenSea	0.0940117
cg00216138	chr15	37171175	LOC145845	NR_024264	Body	chr15:37172473-37173018	N_Shore	0.0975445
cg00216512	chr3	64337491					OpenSea	0.113851
cg00216549	chr1	85804963	DDAH1;DDAH1	NM_001134445;NM_012137	Body;Body		OpenSea	0.129883
cg00216804	chr3	184478329					OpenSea	0.10107
cg00217426	chr6	128981144					OpenSea	0.122291
cg00218415	chr20	60586720	TAF4	NM_003185	Body	chr20:60587264-60587488	N_Shore	0.0859461
cg00218999	chr12	13105149					OpenSea	0.147492
cg00219210	chr17	12893648	RICH2	NM_014859	3'UTR		OpenSea	0.116917
cg00219795	chr7	48314460	ABCA13	NM_152701	Body		OpenSea	0.0927026
cg00220221	chr22	33178792	SYN3;SYN3;SYN3	NM_003490;NM_001135774;NM_133633	Body;Body;Body		OpenSea	0.114224
cg00220225	chr3	50194470	SEMA3F	NM_004186	5'UTR	chr3:50191971-50193130	S_Shore	0.0883635
cg00220248	chr15	38164845					OpenSea	0.0999945
cg00220415	chr4	177752334					OpenSea	0.117131
cg00220677	chr5	35230935	PRLR	NM_000949	TSS200		OpenSea	0.0905513
cg00220721	chr11	36422443	PRR5L;PRR5L;PRR5L;PRR5L	NM_024841;NM_001160167;NM_001160169;NM_001160168	5'UTR;5'UTR;TSS200;Body		OpenSea	0.0930374
cg00221658	chr7	43912425				chr7:43908911-43909478	S_Shelf	0.124681
cg00221668	chr11	394072	PKP3	NM_007183	TSS200	chr11:394257-394619	N_Shore	0.0874058
cg00221709	chr15	96905554				chr15:96903311-96903711	S_Shore	0.090721
cg00221775	chr12	50397686	RACGAP1;RACGAP1;RACGAP1	NM_001126103;NM_013277;NM_001126104	Body;Body;Body		OpenSea	0.086117
cg00221805	chr6	158440284	SYNJ2;SYNJ2	NM_001178088;NM_003898	5'UTR;Body		OpenSea	0.098189
cg00222124	chr6	28248578	PGBD1;PGBD1	NM_032507;NM_001184743	TSS1500;TSS1500	chr6:28249166-28249568	N_Shore	0.0897556
cg00222646	chr14	90855548					OpenSea	0.0988575
cg00223245	chr3	64307530					OpenSea	0.0891566
cg00223315	chr9	115624602	SNX30	NM_001012994	Body		OpenSea	0.108463
cg00223647	chr6	3900395					OpenSea	0.0973358
cg00224686	chr8	74754285	UBE2W;UBE2W;UBE2W;UBE2W;UBE2W;UBE2W	NM_001271015;NR_073121;NR_073120;NR_073119;NM_018299;NM_001001481	Body;Body;Body;Body;Body;Body		OpenSea	0.0874984
cg00225587	chr15	90626648					OpenSea	0.113166
cg00225858	chr16	84223841	ADAD2;ADAD2	NM_139174;NM_001145400	TSS1500;TSS1500	chr16:84224731-84225085	N_Shore	0.0911028
cg00227154	chr19	55034805				chr19:55038204-55038501	N_Shelf	0.0871607
cg00227559	chr16	3042716	LINC00514	NR_033861	Body		OpenSea	0.109614
cg00229192	chr10	22545524	LOC100130992	NR_038921	Body	chr10:22540707-22542739	S_Shelf	0.0839223
cg00229359	chr2	70556142					OpenSea	0.115867
cg00230138	chr14	22859646					OpenSea	0.116354
cg00230214	chr1	156122422	SEMA4A;SEMA4A;SEMA4A;SEMA4A	NM_001193300;NM_022367;NM_001193301;NM_001193302	TSS1500;TSS1500;5'UTR;TSS1500		OpenSea	0.0986541
cg00230346	chr6	74634112					OpenSea	0.0946408
cg00230584	chr5	97833812					OpenSea	0.108285
cg00230686	chr15	40234684	EIF2AK4	NM_001013703	Body		OpenSea	0.0849878
cg00230924	chr12	52542742				chr12:52545937-52546363	N_Shelf	0.089041
cg00231346	chr16	54480318					OpenSea	0.101236
cg00231528	chr1	9714280	C1orf200;PIK3CD	NR_027045;NM_005026	Body;5'UTR	chr1:9711780-9713001	S_Shore	0.112225
cg00231729	chr14	32888126	AKAP6	NM_004274	5'UTR		OpenSea	0.0837765
cg00231810	chr7	155353618					OpenSea	0.0852412
cg00231907	chr2	128434259	LIMS2;LIMS2;LIMS2	NM_001161404;NM_001161403;NM_001136037	5'UTR;TSS1500;TSS1500	chr2:128433010-128433490	S_Shore	0.0890146
cg00232450	chr7	80421169	SEMA3C	NM_006379	Body		OpenSea	0.0990033
cg00232535	chr7	5593287				chr7:5594653-5596540	N_Shore	0.106719
cg00232731	chr16	89545078	ANKRD11;ANKRD11;ANKRD11;ANKRD11	NR_045839;NM_013275;NM_001256183;NM_001256182	Body;5'UTR;5'UTR;5'UTR		OpenSea	0.158842
cg00232745	chr3	140999728	PXYLP1;PXYLP1;PXYLP1	NM_152282;NM_001037172;NM_001282728	Body;Body;Body		OpenSea	0.0970591
cg00232831	chr2	161113856					OpenSea	0.140854
cg00232952	chr18	30047736	FAM59A	NM_022751	Body	chr18:30050115-30051345	N_Shelf	0.0845593
cg00234212	chr3	105850083					OpenSea	0.0975846
cg00234248	chr11	92180636	FAT3	NM_001008781	Body		OpenSea	0.130984
cg00234370	chr1	36021674	KIAA0319L	NM_024874	5'UTR	chr1:36022680-36023834	N_Shore	0.126559
cg00234613	chr4	87418006					OpenSea	0.122081
cg00234809	chr14	103024412				chr14:103021331-103021990	S_Shelf	0.099171
cg00235289	chr9	19155071					OpenSea	0.10235
cg00235460	chr2	175867417	CHN1;CHN1	NM_001822;NM_001025201	Body;Body	chr2:175869574-175870289	N_Shelf	0.113698
cg00235562	chr7	34892318	NPSR1;NPSR1	NM_207173;NM_001300933	Body;Body		OpenSea	0.125635
cg00235671	chr2	162886026	DPP4	NM_001935	Body		OpenSea	0.101278
cg00235754	chr15	22904606	CYFIP1	NM_014608	5'UTR		OpenSea	0.09458
cg00235755	chr17	15193187					OpenSea	0.109459
cg00236141	chr7	1936854	MAD1L1;MAD1L1;MAD1L1	NM_003550;NM_001013837;NM_001013836	Body;Body;Body	chr7:1937738-1937946	N_Shore	0.0995804
cg00236305	chr2	1796076	MYT1L	NM_015025	Body		OpenSea	0.104882
cg00236729	chr10	62409865					OpenSea	0.093331
cg00236991	chr1	177953446					OpenSea	0.112037
cg00237179	chr18	72759385	ZNF407	NM_017757	Body		OpenSea	0.08396
cg00237191	chr19	11574425	ELAVL3;ELAVL3	NM_032281;NM_001420	Body;Body		OpenSea	0.0989834
cg00237268	chr4	7287615	SORCS2	NM_020777	Body		OpenSea	0.102941
cg00237761	chr2	203410507	BMPR2	NM_001204	Body		OpenSea	0.100723
cg00238283	chr7	158059790	PTPRN2;PTPRN2;PTPRN2	NM_002847;NM_130842;NM_130843	Body;Body;Body	chr7:158060894-158061100	N_Shore	0.121401
cg00238353	chr10	129785537	PTPRE	NM_006504	5'UTR		OpenSea	0.105864
cg00238470	chr1	36616845	TRAPPC3	NM_001270895	5'UTR	chr1:36614855-36615462	S_Shore	0.0962454
cg00238570	chr2	110871644	MALL	NM_005434	Body	chr2:110872945-110873587	N_Shore	0.100422
cg00238818	chr5	176880261	PRR7	NM_030567	5'UTR	chr5:176881221-176883117	N_Shore	0.0966028
cg00238944	chr12	94340481					OpenSea	0.119919
cg00239066	chr6	29405902					OpenSea	0.100605
cg00239117	chr2	238928702	UBE2F	NM_080678	Body		OpenSea	0.106902
cg00239150	chr3	194545682					OpenSea	0.0881713
cg00239171	chr4	136198747					OpenSea	0.108375
cg00239751	chr1	2082848	PRKCZ;PRKCZ;PRKCZ;PRKCZ	NM_002744;NM_001242874;NM_001033581;NM_001033582	Body;Body;Body;Body	chr1:2082314-2082529	S_Shore	0.0938511
cg00239915	chr7	157809596	PTPRN2;PTPRN2;PTPRN2	NM_002847;NM_130842;NM_130843	Body;Body;Body		OpenSea	0.0928669
cg00239988	chr5	134606261					OpenSea	0.0849604
cg00240195	chr2	157184880	NR4A2	NM_006186	Body	chr2:157185557-157186355	N_Shore	0.104853
cg00240799	chr12	4682547					OpenSea	0.087342
cg00240880	chr20	43343233	WISP2	NM_003881	TSS1500		OpenSea	0.0892974
cg00241081	chr14	68989387	RAD51B	NM_133509	Body		OpenSea	0.11901
cg00241097	chr20	51289721					OpenSea	0.0979605
cg00241127	chr3	166388833					OpenSea	0.0867149
cg00242096	chr1	236074111					OpenSea	0.140069
cg00242629	chr11	35303099	SLC1A2;SLC1A2;SLC1A2	NM_001252652;NM_001195728;NM_004171	Body;Body;Body		OpenSea	0.0839673
cg00242949	chr6	88106888	LINC01590	NR_026784	Body		OpenSea	0.0862501
cg00242965	chr11	68658969	MRPL21;MRPL21	NM_181515;NM_181514	Body;Body		OpenSea	0.0970674
cg00243272	chr22	50720468	PLXNB2	NM_012401	Body	chr22:50718979-50721884	Island	0.0921197
cg00243480	chr14	34269416	NPAS3;NPAS3;NPAS3;NPAS3	NM_001164749;NM_173159;NM_001165893;NM_022123	Body;Body;Body;Body	chr14:34268946-34270438	Island	0.0972221
cg00243514	chr16	82351256					OpenSea	0.0993187
cg00244517	chr4	57371467	ARL9;ARL9	NM_206919;NM_206919	5'UTR;1stExon	chr4:57371582-57372022	N_Shore	0.0926799
cg00244776	chr6	30883192	VARS2;VARS2;VARS2	NM_020442;NM_001167733;NM_001167734	Body;5'UTR;Body	chr6:30881533-30882296	S_Shore	0.0832466
cg00245454	chr4	159746160	FNIP2	NM_020840	Body		OpenSea	0.111351
cg00245833	chr2	64251309					OpenSea	0.101954
cg00246332	chr12	79809932	SYT1;SYT1;SYT1;SYT1	NM_005639;NM_001135805;NM_001291901;NM_001135806	Body;Body;Body;Body		OpenSea	0.101969
cg00246590	chr12	126968300					OpenSea	0.111711
cg00246969	chr13	99159656	STK24;STK24	NM_003576;NM_001032296	Body;Body		OpenSea	0.092388
cg00247259	chr1	39117514					OpenSea	0.10347
cg00247571	chr13	50707065				chr13:50707585-50708019	N_Shore	0.0855261
cg00247587	chr22	50524768	MLC1;MLC1	NM_139202;NM_015166	TSS1500;TSS1500	chr22:50528201-50529085	N_Shelf	0.091215
cg00247616	chr12	124004379	RILPL1	NM_178314	Body		OpenSea	0.108105
cg00247870	chr2	9839765					OpenSea	0.0870717
cg00247998	chr5	7529982	ADCY2	NM_020546	Body		OpenSea	0.0897409
cg00248242	chr2	240867059				chr2:240868278-240868590	N_Shore	0.0858397
cg00248706	chr1	232087456	DISC1;DISC1;DISC1;DISC1;DISC1;DISC1;DISC1;DISC1;DISC1;TSNAX-DISC1	NM_001164547;NM_001164546;NM_001164542;NM_001164541;NM_001164538;NM_018662;NM_001164540;NM_001012957;NM_001164537;NR_028393	Body;Body;Body;Body;Body;Body;Body;Body;Body;Body		OpenSea	0.119805
cg00249032	chr20	43975752	SDC4	NM_002999	Body	chr20:43976533-43977242	N_Shore	0.113609
cg00249357	chr15	73900218	NPTN;NPTN;NPTN;NPTN	NM_017455;NM_001161364;NM_001161363;NM_012428	Body;Body;Body;Body		OpenSea	0.0907075
cg00249374	chr1	168678879	DPT	NM_001937	Body		OpenSea	0.102013
cg00249584	chr11	8833047	ST5;ST5;ST5	NM_213618;NM_139157;NM_005418	TSS1500;TSS200;5'UTR		OpenSea	0.117413
cg00249938	chr14	25590839					OpenSea	0.106189
cg00249974	chr1	156254149	TMEM79;TMEM79;TMEM79	NM_032323;NR_026678;NM_032323	1stExon;Body;5'UTR		OpenSea	0.10792
cg00250761	chr1	31883323				chr1:31885794-31887010	N_Shelf	0.113513
cg00251128	chr3	155383345	PLCH1;PLCH1;PLCH1	NM_001130960;NM_001130961;NM_014996	Body;Body;5'UTR		OpenSea	0.11843
cg00251377	chr2	173604625	RAPGEF4	NM_007023	Body	chr2:173600281-173600970	S_Shelf	0.125825
cg00251434	chr5	64623604	ADAMTS6	NM_197941	Body		OpenSea	0.107633
cg00251716	chr1	243479948	SDCCAG8	NM_006642	Body		OpenSea	0.0932812
cg00252594	chr14	102974737	ANKRD9	NM_152326	5'UTR	chr14:102973317-102976666	Island	0.0872179
cg00253121	chr17	9120669	NTN1	NM_004822	Body		OpenSea	0.107768
cg00253526	chr14	93421782	ITPK1;ITPK1;ITPK1	NM_001142594;NM_001142593;NM_014216	Body;Body;Body		OpenSea	0.0923485
cg00254495	chr19	1582340	MBD3;MBD3	NM_001281453;NM_001281454	Body;Body	chr19:1580399-1580630	S_Shore	0.110955
cg00254622	chr13	113812825	PROZ;PROZ	NM_003891;NM_001256134	TSS200;TSS200		OpenSea	0.0896857
cg00255562	chr4	3386719	RGS12;RGS12;RGS12	NM_002926;NM_198229;NM_198227	Body;Body;Body		OpenSea	0.111155
cg00256526	chr20	7678961					OpenSea	0.0843859
cg00256845	chr16	28118730	XPO6;XPO6	NM_001270940;NM_015171	Body;Body		OpenSea	0.12059
cg00257800	chr2	57938135					OpenSea	0.105564
cg00257893	chr6	138820840	NHSL1;NHSL1	NM_001144060;NM_020464	TSS1500;Body		OpenSea	0.0837053
cg00258081	chr11	43290962					OpenSea	0.0948803
cg00258390	chr2	38415083					OpenSea	0.127048
cg00259019	chr2	236611999	AGAP1;AGAP1	NM_014914;NM_001037131	Body;Body		OpenSea	0.104087
cg00259234	chr17	79844397				chr17:79846204-79846486	N_Shore	0.112811
cg00259249	chr1	35246726	GJB3;GJB3	NM_024009;NM_001005752	TSS200;TSS1500	chr1:35246876-35247599	N_Shore	0.110138
cg00259404	chr6	28885568	TRIM27	NM_006510	Body		OpenSea	0.102669
cg00259667	chr14	50018081					OpenSea	0.0914461
cg00259834	chr3	16553499	RFTN1	NM_015150	5'UTR	chr3:16554327-16555413	N_Shore	0.0857006
cg00260012	chr2	31031702	CAPN13	NM_144575	TSS1500		OpenSea	0.0873483
cg00260499	chr19	3405140	NFIC;NFIC;NFIC;NFIC;NFIC	NM_001245005;NM_205843;NM_001245004;NM_005597;NM_001245002	Body;Body;Body;Body;Body		OpenSea	0.11872
cg00260664	chr7	37105350	ELMO1;ELMO1;ELMO1	NM_001206480;NM_014800;NM_001206482	Body;Body;Body		OpenSea	0.129722
cg00260775	chr1	97639703	DPYD;DPYD-AS1	NM_000110;NR_046590	Body;Body		OpenSea	0.132474
cg00260810	chr3	183894469	AP2M1;AP2M1	NM_004068;NM_001025205	5'UTR;5'UTR	chr3:183892455-183893184	S_Shore	0.0855271
cg00261592	chr5	149659812	CAMK2A;CAMK2A	NM_171825;NM_015981	Body;Body		OpenSea	0.0838254
cg00262195	chr19	36561453	WDR62;WDR62	NM_173636;NM_001083961	Body;Body		OpenSea	0.118643
cg00262542	chr2	218845156				chr2:218843460-218843742	S_Shore	0.085105
cg00263240	chr2	242711599				chr2:242710637-242711047	S_Shore	0.0885726
cg00263248	chr14	98444151	C14orf64	NR_015430	Body		OpenSea	0.108826
cg00264110	chr15	70772760					OpenSea	0.0874456
cg00264133	chr17	73154796				chr17:73149830-73150885	S_Shelf	0.094992
cg00264384	chr4	26050525					OpenSea	0.10317
cg00264419	chr8	22922124	TNFRSF10B;TNFRSF10B;TNFRSF10B	NM_147187;NR_027140;NM_003842	Body;Body;Body	chr8:22925655-22926912	N_Shelf	0.109844
cg00265891	chr3	171471619	PLD1;PLD1	NM_002662;NM_001130081	5'UTR;5'UTR		OpenSea	0.0871573
cg00266433	chr5	59481426	PDE4D	NM_001165899	5'UTR		OpenSea	0.0977365
cg00267165	chr6	6690273					OpenSea	0.135171
cg00267689	chr3	155100398					OpenSea	0.0895832
cg00267694	chr8	34280422					OpenSea	0.10598
cg00267919	chr1	87115905	CLCA3P	NR_024604	Body		OpenSea	0.10226
cg00268755	chr3	33943831					OpenSea	0.119609
cg00270625	chr22	51017019	CPT1B;CPT1B;CPT1B;CPT1B;CHKB-CPT1B;CPT1B;CPT1B;CPT1B;CPT1B;CPT1B;CPT1B;CPT1B	NM_152245;NM_001145137;NM_001145136;NM_001145135;NR_027928;NM_001145134;NM_152245;NM_004377;NM_152246;NM_001145135;NM_001145136;NM_001145134	1stExon;TSS1500;1stExon;5'UTR;Body;1stExon;5'UTR;TSS200;TSS200;1stExon;5'UTR;5'UTR	chr22:51016253-51017020	Island	0.0978535
cg00271014	chr10	126006804					OpenSea	0.114699
cg00271043	chr1	91188999				chr1:91190489-91192804	N_Shore	0.0893623
cg00272009	chr3	122398855	PARP14	NM_017554	TSS1500	chr3:122399655-122400190	N_Shore	0.0932835
cg00272123	chr5	148304458					OpenSea	0.103832
cg00272561	chr1	15527244	TMEM51;TMEM51;TMEM51;TMEM51	NM_001136217;NM_001136216;NM_001136218;NM_018022	5'UTR;5'UTR;5'UTR;5'UTR		OpenSea	0.122477
cg00272608	chr17	25886429	KSR1	NM_014238	5'UTR		OpenSea	0.0922907
cg00272903	chr16	28300253				chr16:28303973-28304770	N_Shelf	0.0826705
cg00274937	chr5	77564457	AP3B1;AP3B1	NM_001271769;NM_003664	5'UTR;Body		OpenSea	0.0832694
cg00274965	chr21	34405681				chr21:34405577-34406538	Island	0.0999778
cg00275665	chr20	48317973	B4GALT5	NM_004776	Body		OpenSea	0.0836358
cg00275967	chr13	106716455					OpenSea	0.094606
cg00277065	chr8	17613633	MTUS1;MTUS1	NM_001001924;NM_001001925	5'UTR;5'UTR		OpenSea	0.114943
cg00277334	chr10	82204260					OpenSea	0.112233
cg00277769	chr7	97922759	BAIAP2L1	NM_018842	3'UTR		OpenSea	0.0994569
cg00278134	chr1	232761010					OpenSea	0.106125
cg00278517	chr6	167070616	RPS6KA2	NM_001006932	Body		OpenSea	0.0927045
cg00278792	chr11	27434993	LGR4	NM_018490	Body		OpenSea	0.130838
cg00280111	chr20	31067881	NOL4L;NOL4L	NM_001256798;NM_080616	Body;5'UTR	chr20:31070189-31072676	N_Shelf	0.0875469
cg00280345	chr8	145728388	GPT	NM_005309	TSS1500	chr8:145725460-145726707	S_Shore	0.0921666
cg00280564	chr1	9425751	SPSB1	NM_025106	Body	chr1:9427507-9427734	N_Shore	0.0920939
cg00280812	chr12	52585844	KRT80;KRT80	NM_001081492;NM_182507	TSS200;TSS200		OpenSea	0.0967007
cg00281200	chr6	53863659	MLIP-IT1	NR_046832	TSS200		OpenSea	0.0880319
cg00281369	chr15	93139701					OpenSea	0.13226
cg00282178	chr3	177534604	KCCAT211	NR_110826	TSS200		OpenSea	0.123231
cg00282192	chr11	57546041	TMX2-CTNND1;CTNND1;CTNND1;CTNND1;CTNND1;CTNND1;CTNND1;CTNND1;CTNND1;CTNND1;CTNND1;CTNND1;CTNND1;CTNND1;CTNND1;CTNND1;CTNND1;CTNND1;CTNND1;CTNND1;CTNND1;CTNND1;CTNND1	NR_037646;NM_001085462;NM_001085459;NM_001085458;NM_001206885;NM_001085460;NM_001085461;NM_001331;NM_001206889;NM_001206886;NM_001206884;NM_001206888;NM_001206883;NM_001206891;NM_001206887;NM_001085464;NM_001085467;NM_001085463;NM_001085469;NM_001085466;NM_001085465;NM_001206890;NM_001085468	Body;5'UTR;5'UTR;5'UTR;5'UTR;5'UTR;5'UTR;5'UTR;5'UTR;5'UTR;5'UTR;5'UTR;5'UTR;5'UTR;5'UTR;5'UTR;5'UTR;5'UTR;5'UTR;5'UTR;5'UTR;5'UTR;5'UTR		OpenSea	0.106531
cg00282411	chr6	21992610	CASC15	NR_015410	Body		OpenSea	0.105871
cg00282706	chr12	6055430	ANO2	NM_020373	TSS200		OpenSea	0.0824959
cg00283535	chr8	124749564	ANXA13;ANXA13	NM_001003954;NM_004306	1stExon;1stExon		OpenSea	0.10653
cg00283876	chr16	30906273	BCL7C	NM_004765	TSS1500	chr16:30905549-30905783	S_Shore	0.105806
cg00284129	chr20	62451032	ZBTB46-AS1	NR_110081	Body		OpenSea	0.087017
cg00284431	chr7	149413871	KRBA1;KRBA1	NM_032534;NM_001290187	5'UTR;Body	chr7:149410858-149412351	S_Shore	0.103565
cg00285941	chr2	210798915	UNC80;UNC80	NM_032504;NM_182587	Body;Body		OpenSea	0.128029
cg00285980	chr11	34812425					OpenSea	0.0900967
cg00286052	chr9	123987744					OpenSea	0.127993
cg00286563	chr11	131300904	NTM	NM_001048209	Body		OpenSea	0.0936254
cg00287753	chr2	20709840					OpenSea	0.096275
cg00287773	chr5	139594619	C5orf32	NM_032412	Body		OpenSea	0.0944219
cg00287908	chr10	122766833	MIR5694	NR_049879	Body		OpenSea	0.106304
cg00287974	chr7	64348873				chr7:64349424-64350151	N_Shore	0.0939974
cg00288436	chr21	34625037	IFNAR2;IFNAR2;IFNAR2;IFNAR2;IFNAR2;IFNAR2	NM_207584;NM_000874;NM_001289128;NM_001289126;NM_001289125;NM_207585	Body;Body;Body;Body;Body;Body		OpenSea	0.0899552
cg00288762	chr3	192570300	MB21D2	NM_178496	Body		OpenSea	0.111593
cg00290303	chr7	105946464					OpenSea	0.10264
cg00290607	chr11	67383545				chr11:67383537-67383809	Island	0.140177
cg00290637	chr12	54807846	ITGA5;LOC102724050;LOC102724050	NM_002205;NR_120487;NR_120486	Body;Body;Body		OpenSea	0.0908418
cg00291004	chr9	115071181	MIR3134;PTBP3;PTBP3;PTBP3;PTBP3;PTBP3;PTBP3	NR_036085;NM_001244898;NM_001163790;NM_005156;NM_001244896;NM_001163788;NM_001244897	Body;Body;Body;Body;5'UTR;5'UTR;5'UTR		OpenSea	0.125367
cg00291006	chr15	26056773	ATP10A	NM_024490	Body		OpenSea	0.09366
cg00291142	chr2	203498983	FAM117B	NM_173511	TSS1500	chr2:203499508-203500697	N_Shore	0.132233
cg00291192	chr3	17714327	TBC1D5;TBC1D5	NM_001134381;NM_014744	5'UTR;5'UTR		OpenSea	0.136173
cg00291213	chr21	36398056	RUNX1	NM_001754	Body	chr21:36398960-36399259	N_Shore	0.0981798
cg00292152	chr3	171569511	TMEM212	NM_001164436	Body		OpenSea	0.146163
cg00292351	chr13	75756385					OpenSea	0.122943
cg00292452	chr19	45649612	PPP1R37	NM_019121	Body	chr19:45647957-45648823	S_Shore	0.0940524
cg00292675	chr5	96045083	CAST;CAST;CAST;CAST;CAST	NM_001190442;NM_173060;NM_001284213;NM_001284212;NM_001042440	5'UTR;5'UTR;5'UTR;5'UTR;Body		OpenSea	0.140595
cg00292701	chr4	10463590				chr4:10462832-10463689	Island	0.0917268
cg00293303	chr12	1553525	ERC1;ERC1;ERC1;ERC1;ERC1	NM_178039;NR_027948;NR_027949;NM_178040;NR_027946	Body;Body;Body;Body;Body		OpenSea	0.132033
cg00293331	chr10	123327304	FGFR2;FGFR2;FGFR2;FGFR2;FGFR2;FGFR2;FGFR2;FGFR2;FGFR2;FGFR2;FGFR2	NR_073009;NM_001144915;NM_001144916;NM_023029;NM_001144914;NM_001144917;NM_000141;NM_022970;NM_001144918;NM_001144913;NM_001144919	Body;Body;Body;Body;Body;Body;Body;Body;Body;Body;Body		OpenSea	0.128365
cg00293626	chr8	143463227	TSNARE1	NM_145003	5'UTR		OpenSea	0.089436
cg00294196	chr15	93572609					OpenSea	0.0896821
cg00294534	chr7	1607247	PSMG3;PSMG3	NM_001134340;NM_032302	3'UTR;3'UTR	chr7:1609568-1610037	N_Shelf	0.0898159
cg00294550	chr10	62144786	ANK3	NM_020987	Body		OpenSea	0.0926642
cg00294552	chr5	142780486	NR3C1;NR3C1;NR3C1;NR3C1;NR3C1;NR3C1;NR3C1;NR3C1;NR3C1;NR3C1;NR3C1;NR3C1;NR3C1;NR3C1;NR3C1	NM_001204264;NM_001204263;NM_001204262;NM_001204261;NM_001204260;NM_001204259;NM_001204258;NM_001020825;NM_001204265;NM_000176;NM_001024094;NM_001018076;NM_001018077;NM_001018075;NM_001018074	5'UTR;5'UTR;5'UTR;5'UTR;5'UTR;5'UTR;5'UTR;5'UTR;5'UTR;5'UTR;5'UTR;5'UTR;5'UTR;5'UTR;5'UTR	chr5:142782071-142785071	N_Shore	0.0916871
cg00295382	chr1	40364870	MYCL1;MYCL1	NM_001033081;NM_001033082	Body;Body	chr1:40366595-40368213	N_Shore	0.0976989
cg00295692	chr9	125591515	PDCL	NM_005388	TSS1500	chr9:125590415-125590924	S_Shore	0.0858366
cg00295771	chr16	4987924	PPL	NM_002705	TSS1500	chr16:4986167-4987533	S_Shore	0.110793
cg00296011	chr18	39919750	LINC00907;LINC00907;LINC00907;LINC00907;LINC00907	NR_046456;NR_046457;NR_046455;NR_046454;NR_046174	Body;Body;Body;Body;Body		OpenSea	0.116842
cg00296018	chr5	141205206					OpenSea	0.128137
cg00296578	chr2	36716635	CRIM1	NM_016441	Body		OpenSea	0.0966051
cg00297145	chr1	214651531	PTPN14	NM_005401	5'UTR		OpenSea	0.0888983
cg00297351	chr15	64928057	ZNF609	NM_015042	Body		OpenSea	0.0890506
cg00298399	chr1	17697934	PADI6	NM_207421	TSS1500		OpenSea	0.101602
cg00299543	chr10	5555957				chr10:5554342-5554607	S_Shore	0.120102
cg00300046	chr1	2084595	PRKCZ;PRKCZ;PRKCZ	NM_001033581;NM_001033582;NM_002744	Body;Body;Body	chr1:2082314-2082529	S_Shelf	0.149069
cg00300794	chr16	1231723	CACNA1H;CACNA1H	NM_021098;NM_001005407	Body;Body	chr16:1230112-1230317	S_Shore	0.0986659
cg00300879	chr1	26503847	CNKSR1;CNKSR1	NR_023345;NM_006314	TSS200;TSS200		OpenSea	0.110506
cg00302160	chr8	10030945	MSRA;MSRA;MSRA	NM_001135671;NM_001135670;NM_012331	Body;Body;Body		OpenSea	0.123161
cg00302575	chr4	75515574					OpenSea	0.102553
cg00302972	chr15	73581473	NEO1;NEO1;NEO1;NEO1;NEO1;NEO1	NM_001172624;NM_001172623;NM_002499;NM_001172624;NM_001172623;NM_002499	ExonBnd;ExonBnd;ExonBnd;Body;Body;Body		OpenSea	0.0838512
cg00303740	chr2	220052301					OpenSea	0.101246
cg00303908	chr20	756464					OpenSea	0.0853395
cg00304185	chr16	1033074	SOX8	NM_014587	Body	chr16:1029878-1035327	Island	0.0888837
cg00304319	chr8	29631462	LOC101929450;LOC101929450	NR_125815;NR_125814	Body;Body		OpenSea	0.0872778
cg00304793	chr2	106003911	FHL2;FHL2;FHL2;FHL2	NM_001039492;NM_001450;NM_201555;NM_201557	5'UTR;5'UTR;5'UTR;5'UTR		OpenSea	0.119521
cg00305016	chr6	124287962	NKAIN2;NKAIN2;NKAIN2;NKAIN2	NM_001300737;NM_001300738;NM_001040214;NM_153355	5'UTR;5'UTR;Body;Body		OpenSea	0.130727
cg00305108	chr3	14203919	XPC;XPC	NR_027299;NM_004628	Body;Body		OpenSea	0.0843626
cg00305193	chr1	26158583	FAM54B;FAM54B;FAM54B;FAM54B	NM_001099627;NM_001099625;NM_001099626;NM_019557	3'UTR;3'UTR;3'UTR;3'UTR		OpenSea	0.0825008
cg00305585	chr16	1610898	IFT140	NM_014714	Body		OpenSea	0.0936486
cg00306571	chr5	163897011	LOC102546299	NR_105065	TSS1500		OpenSea	0.100155
cg00306893	chr3	168726716					OpenSea	0.086341
cg00306951	chr2	221831539					OpenSea	0.155878
cg00307236	chr4	79627663					OpenSea	0.114131
cg00308438	chr1	92329399	TGFBR3	NM_003243	5'UTR		OpenSea	0.117113
cg00308563	chr2	106473189	NCK2;NCK2;NCK2	NM_001004722;NM_003581;NM_001004720	Body;Body;Body		OpenSea	0.123913
cg00308722	chr1	193624685					OpenSea	0.0923015
cg00309111	chr7	127906222					OpenSea	0.0880059
cg00309313	chr3	54634169	CACNA2D3	NM_018398	Body		OpenSea	0.147075
cg00309479	chr15	42363445	PLA2G4D	NM_178034	Body		OpenSea	0.0862397
cg00310139	chr6	168225685	C6orf124	NR_027906	Body	chr6:168226063-168228559	N_Shore	0.0843822
cg00310404	chr1	27673775	SYTL1	NM_032872	Body	chr1:27675919-27678016	N_Shelf	0.097302
cg00310463	chr3	134371285	KY	NM_178554	TSS1500	chr3:134369464-134370242	S_Shore	0.109569
cg00310622	chr18	77553300				chr18:77552401-77552603	S_Shore	0.089568
cg00311702	chr10	89857116					OpenSea	0.0842054
cg00311768	chr8	144698857	TSTA3	NM_003313	Body	chr8:144699233-144700481	N_Shore	0.0946133
cg00311883	chr1	235099120					OpenSea	0.116036
cg00312746	chr3	88237668					OpenSea	0.106179
cg00312944	chr10	122948543					OpenSea	0.1038
cg00313452	chr11	111606531	PPP2R1B;PPP2R1B	NM_181700;NM_181699	Body;Body		OpenSea	0.0952161
cg00313545	chr11	12158816	MICAL2;MICAL2;MICAL2;MICAL2;MICAL2	NM_001282664;NM_001282665;NM_001282668;NM_014632;NM_001282663	TSS1500;TSS1500;5'UTR;5'UTR;5'UTR		OpenSea	0.0845258
cg00313758	chr11	73599569	PAAF1;PAAF1;PAAF1;PAAF1;PAAF1	NM_001267806;NM_025155;NM_001267803;NM_001267804;NM_001267805	5'UTR;Body;Body;Body;Body		OpenSea	0.0878731
cg00313957	chr5	38720409	LINC01265;OSMR-AS1	NR_104631;NR_109951	TSS200;Body		OpenSea	0.0857187
cg00314029	chr2	161348665	RBMS1;RBMS1	NM_002897;NM_016836	Body;Body	chr2:161349223-161350371	N_Shore	0.139027
cg00314260	chr7	694536	PRKAR1B;PRKAR1B;PRKAR1B;PRKAR1B;PRKAR1B;PRKAR1B	NM_002735;NM_001164762;NM_001164761;NM_001164759;NM_001164760;NM_001164758	Body;Body;Body;Body;Body;Body		OpenSea	0.0950577
cg00315255	chr3	174675825	NAALADL2	NM_207015	Body		OpenSea	0.117167
cg00315837	chr11	59244789	OR4D10	NM_001004705	TSS200		OpenSea	0.105966
cg00315950	chr18	60800423	BCL2	NM_000633	Body		OpenSea	0.0947423
cg00316103	chr6	114599020	LOC101927768	NR_125845	Body		OpenSea	0.0847681
cg00316800	chr2	10406539					OpenSea	0.0914604
cg00317246	chr14	60701555					OpenSea	0.0901275
cg00317837	chr8	121048603	DEPDC6	NM_022783	Body		OpenSea	0.0898343
cg00318034	chr5	131681008	LOC553103	NR_110997	Body		OpenSea	0.112924
cg00318947	chr7	27154914	HOXA3;HOXA3;HOXA3	NM_153631;NM_153632;NM_030661	5'UTR;TSS1500;5'UTR	chr7:27154999-27155426	N_Shore	0.1286
cg00320094	chr1	68695183	GPR177;GPR177	NM_001002292;NM_024911	Body;Body	chr1:68696639-68697628	N_Shore	0.0940392
cg00320269	chr17	437835	VPS53;VPS53	NM_001128159;NM_018289	Body;Body		OpenSea	0.0934283
cg00320288	chr16	85863167				chr16:85863381-85863601	N_Shore	0.0831026
cg00320876	chr3	100581781	ABI3BP	NM_015429	Body		OpenSea	0.085448
cg00321404	chr3	183234329	KLHL6	NM_130446	Body		OpenSea	0.0871974
cg00321603	chr10	49532757	MAPK8	NM_001278547	5'UTR		OpenSea	0.133548
cg00321682	chr2	166000882	SCN3A;SCN3A;SCN3A	NM_001081677;NM_001081676;NM_006922	Body;Body;Body		OpenSea	0.0971265
cg00321709	chr10	135341933	CYP2E1	NM_000773	Body	chr10:135341255-135342561	Island	0.176214
cg00321927	chr16	82733515	CDH13;CDH13;CDH13;CDH13;CDH13;CDH13	NM_001220490;NM_001220492;NM_001220491;NM_001257;NM_001220489;NM_001220488	5'UTR;Body;Body;Body;Body;Body		OpenSea	0.105703
cg00322003	chr12	889885	WNK1;WNK1;WNK1;WNK1	NM_001184985;NM_014823;NM_213655;NM_018979	Body;Body;Body;Body		OpenSea	0.105734
cg00323035	chr14	100082683					OpenSea	0.0951364
cg00324097	chr17	75446549	SEPT9;SEPT9;SEPT9;SEPT9;SEPT9;SEPT9	NM_001113496;NM_001113492;NM_001113493;NM_001113491;NM_006640;NM_001113494	TSS200;Body;Body;Body;Body;Body	chr17:75447477-75447821	N_Shore	0.0834623
cg00324099	chr4	7345689	SORCS2	NM_020777	Body		OpenSea	0.097205
cg00324422	chr2	164458194					OpenSea	0.0868549
cg00324592	chr8	42914541	FNTA;FNTA;FNTA	NM_001018677;NM_001018676;NM_002027	Body;Body;Body	chr8:42911215-42912042	S_Shelf	0.100347
cg00325139	chr6	57178623					OpenSea	0.125188
cg00325378	chr5	56797893					OpenSea	0.0915311
cg00325531	chr1	75591353				chr1:75590817-75591354	Island	0.157808
cg00326036	chr2	46480368					OpenSea	0.125799
cg00326131	chr2	74668477	RTKN;RTKN;RTKN	NM_001015055;NM_033046;NM_001015056	Body;TSS1500;TSS1500	chr2:74667593-74669403	Island	0.116604
cg00326648	chr2	61246248	PEX13;PUS10	NM_002618;NM_144709	Body;TSS1500		OpenSea	0.0872398
cg00326946	chr8	27221307	PTK2B;PTK2B;PTK2B;PTK2B	NM_173174;NM_004103;NM_173176;NM_173175	5'UTR;5'UTR;5'UTR;5'UTR		OpenSea	0.0890311
cg00327017	chr2	158030415					OpenSea	0.131623
cg00327031	chr12	59575337					OpenSea	0.0987689
cg00327378	chr14	30767355					OpenSea	0.0902274
cg00327399	chr16	48642773	MIR5095;N4BP1	NR_039970;NM_153029	Body;Body	chr16:48643589-48643860	N_Shore	0.111152
cg00327890	chr13	49227825	CYSLTR2;CYSLTR2;CYSLTR2;CYSLTR2;CYSLTR2;CYSLTR2;CYSLTR2;CYSLTR2	NM_001308468;NM_001308469;NM_001308470;NM_001308467;NM_001308465;NM_001308471;NM_001308476;NM_020377	TSS200;TSS200;TSS200;TSS200;TSS200;TSS200;TSS200;TSS200		OpenSea	0.0844604
cg00327947	chr16	85482849					OpenSea	0.0859714
cg00328137	chr11	111852793	DIXDC1;DIXDC1	NM_001037954;NM_033425	Body;Body		OpenSea	0.116886
cg00328147	chr3	189524173	TP63;TP63;TP63;TP63;TP63;TP63	NM_001114979;NM_001114978;NM_003722;NM_001114982;NM_001114981;NM_001114980	Body;Body;Body;Body;Body;Body		OpenSea	0.0884436
cg00328217	chr1	201868393	LMOD1	NM_012134	Body		OpenSea	0.12425
cg00328219	chr8	29033680	KIF13B	NM_015254	Body		OpenSea	0.0907229
cg00328720	chr8	28562890	EXTL3	NM_001440	5'UTR	chr8:28558588-28559960	S_Shelf	0.107473
cg00329080	chr20	16187701					OpenSea	0.0850198
cg00329101	chr3	14338921				chr3:14339249-14339574	N_Shore	0.0842412
cg00329695	chr14	37643265	SLC25A21;SLC25A21	NM_030631;NM_001171170	TSS1500;TSS1500	chr14:37641232-37641879	S_Shore	0.0837862
cg00329709	chr18	54791474				chr18:54788959-54789194	S_Shelf	0.0881321
cg00329950	chr1	234763934	LINC00184	NR_033927	TSS1500		OpenSea	0.116973
cg00329972	chr11	78001599	GAB2;GAB2	NM_012296;NM_080491	5'UTR;Body		OpenSea	0.0883211
cg00330253	chr13	95833155	ABCC4;ABCC4;ABCC4;ABCC4	NM_005845;NM_001301829;NM_001105515;NM_001301830	Body;Body;Body;Body		OpenSea	0.0992883
cg00330281	chr1	161122523	UFC1	NM_016406	TSS1500		OpenSea	0.144799
cg00330694	chr3	58196706	DNASE1L3;DNASE1L3;DNASE1L3;DNASE1L3	NM_001256560;NM_004944;NM_001256560;NM_004944	1stExon;1stExon;5'UTR;5'UTR		OpenSea	0.132417
cg00330929	chr19	2282010	C19orf35	NM_198532	5'UTR	chr19:2278605-2278848	S_Shelf	0.0915634
cg00331199	chr8	67638560	C8orf44-SGK3;SGK3	NM_001204173;NM_001033578	5'UTR;5'UTR		OpenSea	0.104651
cg00331226	chr1	100110954	PALMD	NM_017734	TSS1500		OpenSea	0.145485
cg00331518	chr17	1691057	SMYD4	NM_052928	Body		OpenSea	0.124065
cg00331616	chr13	20207201	MPHOSPH8	NM_017520	TSS1500	chr13:20207461-20208252	N_Shore	0.0962603
cg00332126	chr11	44251108	EXT2;EXT2	NM_207122;NM_000401	Body;Body		OpenSea	0.0829444
cg00332146	chr5	175975901	PCDH24	NM_017675	TSS1500		OpenSea	0.102195
cg00332519	chr2	25874266	DTNB;DTNB;DTNB;DTNB;DTNB;DTNB;DTNB;DTNB	NM_001256308;NM_001256304;NM_183361;NM_021907;NM_001256303;NM_183360;NM_033148;NM_033147	TSS1500;Body;Body;Body;Body;Body;Body;Body		OpenSea	0.124314
cg00332659	chr16	78132184	WWOX;WWOX;WWOX;WWOX;WWOX	NM_130791;NM_016373;NM_001291997;NR_120435;NR_120436	TSS1500;TSS1500;TSS1500;TSS1500;TSS1500	chr16:78133174-78134066	N_Shore	0.119224
cg00333598	chr8	122525130					OpenSea	0.0945394
cg00333703	chr7	123384406	WASL	NM_003941	Body	chr7:123388399-123389623	N_Shelf	0.0963664
cg00334007	chr18	24120421	KCTD1;KCTD1;KCTD1;KCTD1;KCTD1	NM_001142730;NM_001258222;NM_001136205;NM_001258221;NM_198991	Body;Body;5'UTR;5'UTR;5'UTR		OpenSea	0.152279
cg00334056	chr6	33755658	LEMD2;LEMD2	NM_181336;NM_001143944	Body;TSS1500	chr6:33756063-33757006	N_Shore	0.130568
cg00335286	chr18	13916355	MC2R	NM_000529	TSS1500		OpenSea	0.0857673
cg00335372	chr4	142101117					OpenSea	0.0996576
cg00335467	chr2	209223656	PTH2R	NM_001309516	TSS1500	chr2:209224972-209225308	N_Shore	0.144097
cg00335735	chr2	222355484	EPHA4	NM_004438	Body		OpenSea	0.0836106
cg00336168	chr2	32671435	BIRC6	NM_016252	Body		OpenSea	0.0850768
cg00336202	chr8	16689071					OpenSea	0.0865118
cg00336471	chr12	116568279	MED13L	NM_015335	Body		OpenSea	0.0978119
cg00336593	chr2	152220410	LOC101929319;TNFAIP6	NR_110248;NM_007115	Body;Body		OpenSea	0.0825673
cg00336867	chr2	10857774				chr2:10861206-10862382	N_Shelf	0.0867843
cg00336934	chr15	28369063	HERC2	NM_004667	Body		OpenSea	0.0967306
cg00337020	chr19	2241089	SF3A2	NM_007165	5'UTR	chr19:2235681-2237102	S_Shelf	0.0852843
cg00337333	chr2	174856749					OpenSea	0.10994
cg00337351	chr19	9120748					OpenSea	0.0986098
cg00338177	chr10	7226892	SFMBT2;SFMBT2	NM_001029880;NM_001018039	Body;Body		OpenSea	0.0827859
cg00338638	chr1	50837647					OpenSea	0.0876207
cg00338996	chr11	45828080	SLC35C1;SLC35C1;SLC35C1	NM_001145265;NM_018389;NM_001145266	Body;Body;Body	chr11:45825615-45826872	S_Shore	0.105811
cg00339075	chr7	129492896	UBE2H;UBE2H;UBE2H	NM_001202498;NM_182697;NM_003344	Body;Body;Body		OpenSea	0.117259
cg00339695	chr16	24857497	SLC5A11	NM_052944	TSS200		OpenSea	0.0852621
cg00339782	chr1	149908099	MTMR11;MTMR11;MTMR11	NM_001145862;NM_181873;NM_181873	Body;5'UTR;1stExon		OpenSea	0.0924669
cg00340793	chr2	216491772	LINC00607	NR_037195	Body		OpenSea	0.11148
cg00341878	chr4	186731926	SORBS2;SORBS2;SORBS2;SORBS2;SORBS2;SORBS2;SORBS2	NM_001145672;NM_021069;NM_001145671;NM_001145670;NM_001145672;NM_003603;NM_001270771	1stExon;5'UTR;5'UTR;5'UTR;5'UTR;5'UTR;5'UTR		OpenSea	0.0970284
cg00342062	chr16	84859968	CRISPLD2	NM_031476	5'UTR		OpenSea	0.11776
cg00342068	chr12	27745800	PPFIBP1;PPFIBP1;PPFIBP1;PPFIBP1	NM_001198916;NM_177444;NM_003622;NM_001198915	5'UTR;5'UTR;5'UTR;5'UTR		OpenSea	0.124169
cg00342214	chr11	126787964	KIRREL3;KIRREL3;KIRREL3	NM_032531;NM_001301097;NM_001161707	Body;Body;Body		OpenSea	0.0866269
cg00343127	chr12	129299088	SLC15A4;MGC16384	NM_145648;NR_026666	Body;Body		OpenSea	0.100407
cg00343433	chr8	62600110	ASPH;ASPH;ASPH;ASPH;ASPH;ASPH;ASPH;ASPH;ASPH;ASPH;ASPH;ASPH	NM_001164755;NM_001164750;NM_004318;NM_001164753;NM_001164751;NM_020164;NM_001164752;NM_032468;NM_032467;NM_032466;NM_001164756;NM_001164754	Body;Body;Body;Body;Body;Body;Body;Body;Body;Body;Body;Body		OpenSea	0.0957996
cg00344209	chr1	43471256				chr1:43472867-43473334	N_Shore	0.0841401
cg00344307	chr3	172042282	FNDC3B;FNDC3B	NM_022763;NM_001135095	Body;Body		OpenSea	0.0867269
cg00344343	chr3	177104119					OpenSea	0.123787
cg00344572	chr2	137080313					OpenSea	0.0873303
cg00345025	chr8	743875				chr8:745683-745889	N_Shore	0.0826929
cg00345372	chr3	112404450					OpenSea	0.099541
cg00346024	chr13	102175338	ITGBL1;ITGBL1;ITGBL1;ITGBL1	NM_001271754;NM_001271755;NM_004791;NM_001271756	5'UTR;Body;Body;Body		OpenSea	0.124373
cg00346205	chr1	214169844	PROX1;PROX1	NM_001270616;NM_002763	5'UTR;5'UTR		OpenSea	0.0965914
cg00347722	chr3	23878246	UBE2E1;UBE2E1;UBE2E1	NM_003341;NM_182666;NM_001202476	Body;Body;Body		OpenSea	0.082519
cg00347729	chr11	102651753	MMP10	NM_002425	TSS1500		OpenSea	0.122282
cg00347921	chr12	124097590	DDX55	NM_020936	Body		OpenSea	0.0908786
cg00347981	chr18	3604036	DLGAP1-AS2;DLGAP1;DLGAP1;DLGAP1;DLGAP1;DLGAP1;DLGAP1;DLGAP1;DLGAP1;DLGAP1	NR_119377;NM_001003809;NM_001242766;NM_001308390;NM_001242764;NM_001242763;NM_001242762;NM_004746;NM_001242765;NM_001242761	Body;Body;Body;Body;Body;Body;Body;Body;Body;Body		OpenSea	0.121896
cg00348145	chr15	83519744	HOMER2;HOMER2	NM_004839;NM_199330	Body;Body		OpenSea	0.115628
cg00348228	chr21	40531578					OpenSea	0.103306
cg00348725	chr8	68305223					OpenSea	0.101579
cg00349017	chr5	122152575	SNX2;SNX2	NM_003100;NM_001278199	Body;Body		OpenSea	0.0851442
cg00349159	chr10	385538	DIP2C	NM_014974	Body	chr10:387294-387544	N_Shore	0.126484
cg00350334	chr20	32937713					OpenSea	0.100843
cg00350533	chr14	47696608	MDGA2;MDGA2;MDGA2	NM_001113498;NR_103766;NM_182830	Body;Body;5'UTR		OpenSea	0.0941832
cg00350735	chr13	28284058					OpenSea	0.118927
cg00351047	chr19	15234963	ILVBL	NM_006844	Body	chr19:15235912-15236631	N_Shore	0.0858904
cg00351437	chr3	184458519					OpenSea	0.110579
cg00351472	chr9	97846551	MIR23B;C9orf3;MIR27B	NR_029664;NM_032823;NR_029665	TSS1500;3'UTR;TSS1500	chr9:97848140-97848525	N_Shore	0.0970319
cg00353432	chr7	139372972	HIPK2;HIPK2	NM_001113239;NM_022740	Body;Body		OpenSea	0.128404
cg00353571	chr19	49238653	RASIP1	NM_017805	Body	chr19:49238427-49238813	Island	0.0914377
cg00353676	chr9	108675455					OpenSea	0.0865666
cg00354381	chr11	57195187	SLC43A3;SLC43A3;SLC43A3	NM_199329;NM_017611;NM_014096	TSS1500;TSS200;TSS1500	chr11:57194340-57194650	S_Shore	0.0937397
cg00355019	chr11	119994877	TRIM29	NM_012101	Body		OpenSea	0.110283
cg00355286	chr16	55525729	MMP2;MMP2	NM_001127891;NM_004530	Body;Body		OpenSea	0.111216
cg00356361	chr18	77286260	NFATC1;NFATC1;NFATC1;NFATC1	NM_006162;NM_172388;NM_172389;NM_172387	Body;Body;Body;Body	chr18:77286051-77286277	Island	0.0867936
cg00356435	chr7	148394721	CUL1	NM_003592	TSS1500	chr7:148395430-148397002	N_Shore	0.0846631
cg00356862	chr8	116951359					OpenSea	0.120727
cg00357598	chr5	13946505					OpenSea	0.115667
cg00358058	chr16	81564407	CMIP;CMIP	NM_198390;NM_030629	Body;Body		OpenSea	0.0990101
cg00358161	chr16	89400625	ANKRD11;ANKRD11;ANKRD11;ANKRD11	NR_045839;NM_013275;NM_001256183;NM_001256182	Body;5'UTR;5'UTR;5'UTR		OpenSea	0.125752
cg00358952	chr2	32435165	SLC30A6;SLC30A6;SLC30A6;SLC30A6	NM_017964;NM_001193515;NM_001193514;NM_001193513	Body;Body;Body;Body		OpenSea	0.0955065
cg00359365	chr1	26880547	MIR1976;RPS6KA1;RPS6KA1	NR_031740;NM_001006665;NM_002953	TSS1500;Body;Body		OpenSea	0.0848382
cg00359495	chr5	50675623	LOC642366	NR_046243	Body	chr5:50678632-50679375	N_Shelf	0.083884
cg00360077	chr15	80889593	ARNT2	NM_014862	3'UTR		OpenSea	0.102187
cg00360176	chr15	90034199	RHCG;RHCG	NR_110261;NM_016321	Body;Body	chr15:90029931-90030328	S_Shelf	0.105798
cg00360798	chr7	140139524				chr7:140135364-140135620	S_Shelf	0.0969415
cg00362690	chr15	69447139	MIR548H4	NR_031680	Body		OpenSea	0.112187
cg00362812	chr14	69201112					OpenSea	0.11185
cg00362854	chr14	52732299				chr14:52734207-52735486	N_Shore	0.0976528
cg00363007	chr3	100588876	ABI3BP	NM_015429	Body		OpenSea	0.120757
cg00363045	chr13	28611746	FLT3;FLT3	NR_130706;NM_004119	Body;Body		OpenSea	0.112969
cg00363080	chr10	1454292	ADARB2	NM_018702	Body		OpenSea	0.0984045
cg00363201	chr2	71346380	MCEE	NM_032601	Body		OpenSea	0.142185
cg00363357	chr9	98803511					OpenSea	0.0986839
cg00363737	chr10	116031419	VWA2	NM_198496	Body		OpenSea	0.114012
cg00363845	chr19	17446137	ANO8	NM_020959	TSS1500	chr19:17443965-17444633	S_Shore	0.0889382
cg00364016	chr6	10113648					OpenSea	0.0901418
cg00364758	chr7	37964310	EPDR1	NM_017549	Body	chr7:37960316-37961046	S_Shelf	0.134212
cg00364843	chr6	109109698					OpenSea	0.0876269
cg00365642	chr2	8456058	LINC00299	NR_034135	Body		OpenSea	0.119046
cg00365749	chr1	16472001	EPHA2	NM_004431	Body	chr1:16475111-16475324	N_Shelf	0.0937828
cg00365945	chr20	62377056	ZBTB46	NM_025224	3'UTR	chr20:62378179-62378612	N_Shore	0.0999729
cg00366205	chr8	82350707					OpenSea	0.0928919
cg00366265	chr4	41376770	LIMCH1;LIMCH1;LIMCH1;LIMCH1;LIMCH1	NM_001289124;NM_001112718;NM_001112717;NM_014988;NM_001289122	5'UTR;Body;Body;Body;Body		OpenSea	0.0993543
cg00366537	chr9	125095058					OpenSea	0.0826327
cg00366716	chr7	127661492	SND1	NM_014390	Body		OpenSea	0.105152
cg00367967	chr21	36448197					OpenSea	0.137531
cg00368577	chr12	52915064	KRT5	NM_000424	TSS1500		OpenSea	0.101734
cg00368922	chr9	101573412	GALNT12	NM_024642	Body	chr9:101569905-101570349	S_Shelf	0.101236
cg00369116	chr7	43740474	COA1;COA1	NR_047701;NM_018224	Body;5'UTR		OpenSea	0.103656
cg00369151	chr10	23002323	PIP4K2A	NM_005028	Body	chr10:23002155-23003790	Island	0.087063
cg00369194	chr7	157950511	PTPRN2;PTPRN2;PTPRN2	NM_002847;NM_130842;NM_130843	Body;Body;Body	chr7:157951254-157951800	N_Shore	0.114848
cg00369241	chr11	299588	IFITM5	NM_001025295	TSS200	chr11:299389-299635	Island	0.0908421
cg00369909	chr22	42060908				chr22:42062790-42063002	N_Shore	0.127477
cg00370123	chr7	1113014	C7orf50;C7orf50;C7orf50	NM_001134395;NM_032350;NM_001134396	Body;Body;Body		OpenSea	0.110254
cg00370263	chr4	3334205	RGS12;RGS12	NM_002926;NM_198229	Body;Body		OpenSea	0.117325
cg00372150	chr9	125709736	RABGAP1	NM_012197	5'UTR		OpenSea	0.0891538
cg00373436	chr3	111721343	TAGLN3;TAGLN3;TAGLN3	NM_001008272;NM_001008273;NM_013259	Body;Body;Body		OpenSea	0.113656
cg00373663	chr1	101202380	VCAM1;VCAM1;VCAM1	NM_001078;NM_001199834;NM_080682	Body;Body;Body		OpenSea	0.127609
cg00373767	chr9	37729599	FRMPD1	NM_014907	Body		OpenSea	0.107118
cg00373901	chr8	128766740					OpenSea	0.0824603
cg00375025	chr3	155860932	KCNAB1;KCNAB1;KCNAB1	NM_003471;NM_003471;NM_172160	1stExon;5'UTR;Body		OpenSea	0.112155
cg00375608	chr7	1607787	PSMG3;PSMG3	NM_032302;NM_001134340	Body;Body	chr7:1609568-1610037	N_Shore	0.149631
cg00376184	chr5	77242372	LOC101929154	NR_105012	Body		OpenSea	0.0839895
cg00376466	chr1	14463622					OpenSea	0.0914272
cg00376537	chr16	89387460	LOC100287036;ANKRD11;ANKRD11;ANKRD11;ANKRD11	NM_001242885;NR_045839;NM_013275;NM_001256183;NM_001256182	TSS200;Body;5'UTR;5'UTR;5'UTR		OpenSea	0.0831422
cg00377173	chr18	72873707					OpenSea	0.0826994
cg00377239	chr16	89549660	ANKRD11;ANKRD11;ANKRD11;ANKRD11	NR_045839;NM_013275;NM_001256183;NM_001256182	Body;5'UTR;5'UTR;5'UTR		OpenSea	0.0882405
cg00377591	chr11	36527638	TRAF6;TRAF6	NM_004620;NM_145803	5'UTR;5'UTR	chr11:36531167-36531915	N_Shelf	0.0893755
cg00377772	chr18	43303788	SLC14A1;SLC14A1;SLC14A1;SLC14A1;SLC14A1	NM_001308278;NM_001308279;NM_001146036;NM_001128588;NM_015865	TSS1500;TSS1500;TSS1500;TSS1500;TSS1500		OpenSea	0.0874523
cg00377794	chr21	33306318	HUNK	NM_014586	Body		OpenSea	0.0829108
cg00378423	chr17	36876238	MLLT6	NM_005937	Body		OpenSea	0.0831511
cg00379042	chr17	18918044	SLC5A10;SLC5A10;SLC5A10;SLC5A10;SLC5A10	NM_001042450;NM_001270649;NM_001270648;NM_152351;NM_001282417	Body;Body;Body;Body;Body	chr17:18918268-18918568	N_Shore	0.116469
cg00379148	chr14	100747829				chr14:100751672-100752339	N_Shelf	0.0909383
cg00379635	chr2	25635205	DTNB;DTNB;DTNB;DTNB;DTNB;DTNB;DTNB;DTNB	NM_001256308;NM_001256304;NM_183361;NM_021907;NM_001256303;NM_183360;NM_033148;NM_033147	Body;Body;Body;Body;Body;Body;Body;Body		OpenSea	0.0941155
cg00380350	chr3	14863693	FGD5	NM_152536	Body		OpenSea	0.0865455
cg00380642	chr2	43382918					OpenSea	0.105051
cg00380780	chr6	3760116					OpenSea	0.138857
cg00380924	chr6	166967377	RPS6KA2;RPS6KA2	NM_021135;NM_001006932	Body;Body		OpenSea	0.131251
cg00381233	chr7	55602372	VOPP1;VOPP1;VOPP1;VOPP1	NM_001284284;NM_001284283;NM_001284282;NM_030796	Body;Body;Body;Body		OpenSea	0.0859127
cg00381684	chr6	31913814	CFB;CFB	NM_001710;NM_001710	1stExon;5'UTR		OpenSea	0.0875309
cg00381736	chr2	33516681	LTBP1;LTBP1;LTBP1;LTBP1;LTBP1	NM_206943;NM_001166266;NM_001166264;NM_001166265;NM_000627	Body;Body;Body;Body;Body		OpenSea	0.0965986
cg00382185	chr17	4464011	GGT6;GGT6	NM_001122890;NM_153338	TSS200;TSS200		OpenSea	0.0934437
cg00382230	chr16	50532861					OpenSea	0.0854847
cg00383006	chr17	9538420	CFAP52;CFAP52	NM_001080556;NM_145054	Body;Body		OpenSea	0.145272
cg00383292	chr8	141320382	TRAPPC9;TRAPPC9	NM_001160372;NM_031466	Body;Body		OpenSea	0.111741
cg00383715	chr9	117919544	2024-12-01	NM_017418	5'UTR		OpenSea	0.130663
cg00385233	chr7	78680152	MAGI2;MAGI2	NM_001301128;NM_012301	Body;Body		OpenSea	0.124897
cg00385246	chr13	36737661					OpenSea	0.0877108
cg00385421	chr1	9996516	LZIC	NM_032368	Body		OpenSea	0.0831576
cg00385527	chr13	67209742	PCDH9;PCDH9	NM_020403;NM_203487	Body;Body		OpenSea	0.104838
cg00385640	chr8	124890680	FER1L6	NM_001039112	5'UTR		OpenSea	0.0832846
cg00385908	chr12	87121310	MGAT4C	NM_013244	5'UTR		OpenSea	0.112042
cg00386051	chr9	102358227	LOC101928438	NR_109802	Body		OpenSea	0.0889272
cg00386069	chr17	80221646	CSNK1D;CSNK1D;CSNK1D	NR_110578;NM_001893;NM_139062	Body;Body;Body		OpenSea	0.11948
cg00386329	chr8	60845294					OpenSea	0.119455
cg00386386	chr9	136216149	MED22;MED22;SNORD24;RPL7A;SNORD36B;SNORD36A	NM_133640;NM_181491;NR_002447;NM_000972;NR_000017;NR_002448	TSS1500;TSS1500;TSS200;Body;TSS1500;TSS1500	chr9:136214430-136215760	S_Shore	0.0934198
cg00386413	chr6	13509034					OpenSea	0.116773
cg00386645	chr17	28560965	SLC6A4	NM_001045	5'UTR	chr17:28562387-28563186	N_Shore	0.135694
cg00386900	chr9	131068006					OpenSea	0.0879405
cg00386999	chr1	237841527	RYR2	NM_001035	Body		OpenSea	0.106236
cg00387090	chr1	201615401				chr1:201617041-201619788	N_Shore	0.127615
cg00387133	chr6	71021740					OpenSea	0.0847489
cg00387357	chr4	3484049	DOK7;DOK7	NM_173660;NM_001164673	Body;Body	chr4:3485963-3486381	N_Shore	0.0857867
cg00387819	chr10	20002868	LOC101928834;MALRD1	NR_120646;NM_001142308	Body;Body		OpenSea	0.126042
cg00387964	chr4	7651935	SORCS2	NM_020777	Body	chr4:7647755-7647960	S_Shelf	0.0866106
cg00388197	chr14	50558910	C14orf183	NM_001014830	Body		OpenSea	0.13356
cg00388518	chr13	43558950	EPSTI1;EPSTI1	NM_001002264;NM_033255	Body;Body		OpenSea	0.098999
cg00388556	chr14	37126635	PAX9	NM_006194	TSS200	chr14:37125219-37125661	S_Shore	0.098777
cg00388871	chr20	62530407	DNAJC5	NM_025219	5'UTR	chr20:62525796-62526638	S_Shelf	0.0834153
cg00389554	chr3	194458060	LOC100507391	NR_037891	Body		OpenSea	0.0960539
cg00389614	chr1	117046471					OpenSea	0.0882881
cg00390215	chr9	129233076	MVB12B	NM_033446	Body		OpenSea	0.104641
cg00390450	chr3	126472297	CHCHD6	NM_032343	Body		OpenSea	0.0895521
cg00390511	chr7	36701016	AOAH	NM_001637	Body		OpenSea	0.0953055
cg00390663	chr2	230993923					OpenSea	0.0910462
cg00390714	chr1	171820047	DNM3;DNM3;DNM3	NM_001278252;NM_001136127;NM_015569	Body;Body;Body		OpenSea	0.0843136
cg00391399	chr2	39011692					OpenSea	0.115888
cg00391868	chr2	102845112	IL1RL2	NM_003854	Body		OpenSea	0.0828325
cg00392155	chr2	225305951				chr2:225306900-225307500	N_Shore	0.107447
cg00393511	chr7	22885722					OpenSea	0.0884461
cg00393814	chr17	34968449					OpenSea	0.108936
cg00393839	chr2	242918186	LOC102723927;LINC01237	NR_110592;NR_110220	Body;Body		OpenSea	0.129508
cg00394026	chr13	113357420	ATP11A;ATP11A	NM_015205;NM_032189	Body;Body		OpenSea	0.0987411
cg00394313	chr5	14186498	TRIO	NM_007118	Body		OpenSea	0.112447
cg00394901	chr7	29327303	CHN2;CHN2;CHN2;CHN2;CHN2	NM_001293069;NM_001293071;NM_004067;NM_001293070;NM_001293072	Body;5'UTR;Body;Body;Body		OpenSea	0.0852552
cg00395130	chr9	93748084					OpenSea	0.139967
cg00395468	chr6	74316500	SLC17A5	NM_012434	Body		OpenSea	0.0926463
cg00395579	chr8	103243598	RRM2B	NM_015713	Body		OpenSea	0.109977
cg00395783	chr8	72913888				chr8:72917305-72917641	N_Shelf	0.0943421
cg00395806	chr12	10342711	TMEM52B;TMEM52B	NM_001079815;NM_153022	Body;Body		OpenSea	0.0913175
cg00396263	chr19	33034719					OpenSea	0.130147
cg00396966	chr1	28701183	PHACTR4	NM_001048183	5'UTR		OpenSea	0.0978104
cg00397739	chr22	47010373				chr22:47014288-47014698	N_Shelf	0.102663
cg00397911	chr22	36367762	RBFOX2;RBFOX2	NM_001082579;NM_001082578	Body;Body		OpenSea	0.0858496
cg00398641	chr8	75942906	CRISPLD1;CRISPLD1;CRISPLD1	NM_031461;NM_001286777;NM_001286778	Body;Body;Body		OpenSea	0.103898
cg00398662	chr2	120685861	PTPN4	NM_002830	Body		OpenSea	0.0929628
cg00399407	chr4	88450413	SPARCL1;SPARCL1;SPARCL1;SPARCL1;SPARCL1;SPARCL1;SPARCL1;SPARCL1	NM_001291977;NM_001128310;NM_004684;NM_001291976;NM_001291976;NM_001291977;NM_001128310;NM_004684	1stExon;1stExon;1stExon;1stExon;5'UTR;5'UTR;5'UTR;5'UTR		OpenSea	0.0982693
cg00399591	chr16	18802159	RPS15A;RPS15A	NM_001030009;NM_001019	TSS1500;TSS1500	chr16:18801251-18801866	S_Shore	0.0844522
cg00400217	chr18	56709456	OACYLP	NR_024021	Body		OpenSea	0.11424
cg00400448	chr15	60285691				chr15:60287107-60287663	N_Shore	0.0882662
cg00400832	chr7	96650323	DLX5	NM_005221	Body	chr7:96650221-96651551	Island	0.0869092
cg00400885	chr9	136610820					OpenSea	0.0834044
cg00401471	chr19	38782834	SPINT2;SPINT2	NM_021102;NM_001166103	3'UTR;3'UTR		OpenSea	0.119584
cg00402311	chr8	62282815	CLVS1	NM_173519	Body		OpenSea	0.0885974
cg00402312	chr2	191447673					OpenSea	0.108101
cg00402420	chr13	34594919					OpenSea	0.0945144
cg00402547	chr18	6835382	ARHGAP28;ARHGAP28	NM_030672;NM_001010000	5'UTR;5'UTR		OpenSea	0.113
cg00402941	chr10	36783791					OpenSea	0.085482
cg00403165	chr12	131194090					OpenSea	0.0829796
cg00403186	chr1	170046362				chr1:170043610-170043997	S_Shelf	0.0857501
cg00404025	chr10	49892741	WDFY4	NM_020945	TSS1500		OpenSea	0.0844806
cg00404280	chr8	144631887				chr8:144631767-144631971	Island	0.0988002
cg00404538	chr20	8702075	PLCB1;PLCB1	NM_182734;NM_015192	Body;Body		OpenSea	0.0829654
cg00404844	chr11	106102656					OpenSea	0.0891215
cg00404923	chr4	184882211	STOX2	NM_020225	Body		OpenSea	0.1377
cg00405699	chr5	100239919	ST8SIA4;ST8SIA4	NM_175052;NM_005668	TSS1500;TSS1500	chr5:100238722-100239138	S_Shore	0.105144
cg00405789	chr8	135609355	ZFAT;ZFAT;ZFATAS	NM_001167583;NM_020863;NR_002438	Body;Body;TSS1500		OpenSea	0.0938184
cg00405939	chr19	4045108				chr19:4044917-4045154	Island	0.0883785
cg00406169	chr2	9675420	ADAM17	NM_003183	Body		OpenSea	0.0853015
cg00406211	chr10	121077022	GRK5	NM_005308	Body		OpenSea	0.0865787
cg00406225	chr1	78510568	GIPC2;GIPC2	NM_017655;NM_001304725	TSS1500;TSS200	chr1:78511577-78512161	N_Shore	0.0830846
cg00406319	chr10	126851303				chr10:126847224-126851327	Island	0.179763
cg00407820	chr6	150182095	LRP11	NM_032832	Body	chr6:150184344-150185505	N_Shelf	0.122449
cg00408678	chr6	36897641					OpenSea	0.0964855
cg00408997	chr2	204655142					OpenSea	0.101952
cg00409260	chr8	143750236	JRK;JRK	NM_001077527;NM_003724	5'UTR;5'UTR	chr8:143750759-143751448	N_Shore	0.12453
cg00409766	chr6	21869720	CASC15	NR_015410	Body		OpenSea	0.094602
cg00409842	chr15	86076110	AKAP13;AKAP13	NM_007200;NM_006738	Body;Body		OpenSea	0.0885793
cg00409844	chr5	68798649	OCLN	NM_002538	5'UTR		OpenSea	0.0908506
cg00410206	chr14	96115739					OpenSea	0.0900595
cg00410459	chr2	69395604	ANTXR1;ANTXR1	NM_053034;NM_032208	Body;Body		OpenSea	0.216749
cg00411203	chr5	57753407	PLK2;PLK2;PLK2;PLK2	NM_006622;NM_001252226;NM_006622;NM_001252226	ExonBnd;ExonBnd;Body;Body	chr5:57755334-57756803	N_Shore	0.118578
cg00411569	chr6	73656145	KCNQ5;KCNQ5;KCNQ5;KCNQ5;KCNQ5	NM_001160132;NM_001160134;NM_001160133;NM_001160130;NM_019842	Body;Body;Body;Body;Body		OpenSea	0.0906583
cg00411595	chr9	136339349	SLC2A6;SLC2A6	NM_001145099;NM_017585	Body;Body	chr9:136340048-136340263	N_Shore	0.08962
cg00411901	chr6	32787496					OpenSea	0.11912
cg00411945	chr10	45324999					OpenSea	0.084135
cg00412931	chr14	50473773	C14orf182;C14orf182	NM_001012706;NM_001012706	1stExon;5'UTR	chr14:50470015-50470419	S_Shelf	0.122435
cg00413030	chr7	158947138					OpenSea	0.0916528
cg00413089	chr7	158750985				chr7:158750984-158751210	Island	0.126265
cg00413348	chr14	77889624	NOXRED1	NM_001113475	TSS1500		OpenSea	0.085427
cg00413620	chr1	207571097					OpenSea	0.0941208
cg00413838	chr8	49804177					OpenSea	0.112611
cg00413852	chr15	78079584	LINGO1;LINGO1;LINGO1;LINGO1;LINGO1;LINGO1;LINGO1	NM_001301195;NM_001301192;NM_001301191;NM_001301194;NM_001301189;NM_001301187;NM_001301186	TSS1500;5'UTR;5'UTR;5'UTR;5'UTR;5'UTR;5'UTR		OpenSea	0.0929117
cg00414013	chr1	93796155					OpenSea	0.107342
cg00414041	chr6	166944283	RPS6KA2;RPS6KA2	NM_021135;NM_001006932	Body;Body		OpenSea	0.0868038
cg00414077	chr20	35504511	C20orf118	NM_080628	TSS200		OpenSea	0.0903446
cg00414854	chr9	14331294	NFIB	NM_001190738	Body		OpenSea	0.102182
cg00415011	chr8	142046261					OpenSea	0.0899603
cg00415057	chr16	68333694	SLC7A6;SLC7A6	NM_001076785;NM_003983	3'UTR;3'UTR		OpenSea	0.101622
cg00415424	chr2	40622490	SLC8A1;SLC8A1;SLC8A1;SLC8A1	NM_001112801;NM_001112802;NM_021097;NM_001112800	Body;Body;Body;Body		OpenSea	0.0879268
cg00415665	chr8	123875036	ZHX2	NM_014943	5'UTR		OpenSea	0.139318
cg00415827	chr10	11728989					OpenSea	0.0915622
cg00416177	chr17	406140				chr17:406197-406502	N_Shore	0.0856108
cg00416232	chr12	132040019					OpenSea	0.111148
cg00417068	chr8	143926282	GML	NM_002066	Body		OpenSea	0.0849438
cg00417424	chr5	179224563				chr5:179224732-179224985	N_Shore	0.0974828
cg00417576	chr11	14535610	PSMA1;PSMA1;PSMA1	NM_148976;NM_002786;NM_001143937	Body;Body;3'UTR		OpenSea	0.0862651
cg00417652	chr3	105888012					OpenSea	0.128145
cg00417746	chr4	176883776	GPM6A;GPM6A;GPM6A;GPM6A	NR_048571;NM_001261447;NM_201592;NM_005277	Body;Body;Body;5'UTR		OpenSea	0.0865139
cg00417929	chr14	75696843					OpenSea	0.0971311
cg00418163	chr12	83476631	TMTC2	NM_152588	Body		OpenSea	0.0898254
cg00418528	chr6	5463751	FARS2	NM_006567	Body		OpenSea	0.0870949
cg00418629	chr12	112062661					OpenSea	0.106116
cg00418999	chr20	10657937				chr20:10652573-10655611	S_Shelf	0.110716
cg00419061	chr14	25135098					OpenSea	0.0862821
cg00419071	chr6	75853504	COL12A1;COL12A1	NM_004370;NM_080645	Body;Body		OpenSea	0.0932819
cg00419220	chr2	169327472	CERS6;CERS6	NM_001256126;NM_203463	Body;Body		OpenSea	0.109089
cg00419381	chr3	99802179	FILIP1L;FILIP1L;CMSS1	NM_001042459;NM_182909;NM_032359	5'UTR;5'UTR;Body		OpenSea	0.107851
cg00419474	chr9	733983	KANK1;KANK1;KANK1;KANK1	NM_001256876;NM_001256877;NM_015158;NM_153186	Body;Body;Body;Body		OpenSea	0.128557
cg00419676	chr6	1486146					OpenSea	0.105507
cg00419733	chr14	95010287					OpenSea	0.100951
cg00419855	chr1	161010454	USF1;USF1;USF1;USF1;USF1;USF1	NM_207005;NM_001276373;NM_007122;NM_207005;NM_001276373;NM_007122	Body;Body;Body;ExonBnd;ExonBnd;ExonBnd	chr1:161008377-161008830	S_Shore	0.115061
cg00419999	chr14	102966881	TECPR2	NM_014844	3'UTR		OpenSea	0.0847724
cg00420347	chr1	65362428	JAK1	NM_002227	5'UTR		OpenSea	0.0833569
cg00420450	chr8	22132641	PIWIL2;PIWIL2	NM_018068;NM_001135721	TSS200;TSS1500	chr8:22132791-22133357	N_Shore	0.091431
cg00420877	chr12	8841003	RIMKLB	NR_123740	Body		OpenSea	0.0971197
cg00421223	chr5	9927693					OpenSea	0.115836
cg00421612	chr7	1251338				chr7:1250826-1251141	S_Shore	0.0884577
cg00421645	chr5	43312201	HMGCS1;HMGCS1	NM_002130;NM_001098272	5'UTR;5'UTR	chr5:43313191-43313924	N_Shore	0.0905072
cg00421693	chr5	118689293	TNFAIP8	NM_001077654	Body	chr5:118691401-118691759	N_Shelf	0.0844651
cg00421815	chr5	53345690	ARL15	NM_019087	Body		OpenSea	0.0885723
cg00422169	chr12	52915318	KRT5	NM_000424	TSS1500		OpenSea	0.092118
cg00422909	chr2	113994578	PAX8-AS1;PAX8-AS1;PAX8;PAX8;PAX8;PAX8	NR_047570;NR_015377;NM_003466;NM_013953;NM_013952;NM_013992	Body;Body;Body;Body;Body;Body	chr2:113993204-113994075	S_Shore	0.119289
cg00423247	chr2	236470457	AGAP1;AGAP1;AGAP1	NM_001244888;NM_001037131;NM_014914	Body;Body;Body		OpenSea	0.124949
cg00423771	chr6	150207241	RAET1E-AS1;RAET1E	NR_045126;NM_001243328	Body;Body		OpenSea	0.19935
cg00424354	chr11	100555339				chr11:100557923-100558401	N_Shelf	0.119791
cg00424690	chr6	43478455	C6orf154	NM_001012974	TSS200	chr6:43477221-43478553	Island	0.0926005
cg00424967	chr6	10163569					OpenSea	0.115862
cg00425213	chr1	6446095	ACOT7;ACOT7	NM_007274;NM_181864	Body;TSS1500		OpenSea	0.104116
cg00426585	chr2	21504786					OpenSea	0.0940976
cg00427023	chr1	17770076					OpenSea	0.105754
cg00427601	chr13	32985821	N4BP2L1;N4BP2L1;N4BP2L1;N4BP2L1;N4BP2L1	NM_001286460;NM_001286461;NM_052818;NM_001286459;NM_001079691	Body;Body;Body;Body;Body		OpenSea	0.0876915
cg00428422	chr5	171164314					OpenSea	0.109062
cg00428457	chr2	119887680					OpenSea	0.0934185
cg00428512	chr8	8379921					OpenSea	0.112645
cg00428526	chr4	7031099	TBC1D14;TBC1D14;TBC1D14	NM_001113361;NM_020773;NM_001113363	Body;Body;Body	chr4:7026763-7027166	S_Shelf	0.0966511
cg00428638	chr19	7224713	INSR;INSR	NM_000208;NM_001079817	Body;Body		OpenSea	0.095536
cg00429350	chr1	201696531	NAV1;IPO9-AS1	NM_020443;NR_046696	Body;Body		OpenSea	0.0952579
cg00429726	chr17	8897867					OpenSea	0.149825
cg00430037	chr7	99220975	ZSCAN25	NM_145115	Body		OpenSea	0.0942017
cg00430271	chr14	50428870					OpenSea	0.0882547
cg00430287	chr6	116382876	FRK	NM_002031	TSS1500		OpenSea	0.0940377
cg00430562	chr11	73116329	FAM168A;FAM168A;FAM168A	NM_015159;NM_001286051;NM_001286050	3'UTR;3'UTR;3'UTR		OpenSea	0.0832895
cg00430581	chr7	132738398	CHCHD3	NM_017812	Body		OpenSea	0.0992598
cg00430732	chr1	92421204	BRDT;BRDT;BRDT;BRDT;BRDT;BRDT;BRDT	NM_001242808;NM_001242807;NM_001242806;NM_001242805;NM_207189;NM_001242810;NM_001726	5'UTR;5'UTR;5'UTR;5'UTR;5'UTR;5'UTR;5'UTR		OpenSea	0.104036
cg00431303	chr12	97205159	CFAP54	NM_001306084	Body		OpenSea	0.123455
cg00431327	chr20	55616057					OpenSea	0.0918381
cg00431516	chr1	16491049				chr1:16494061-16494505	N_Shelf	0.0979761
cg00431806	chr1	182163265					OpenSea	0.0901976
cg00432255	chr1	18277388					OpenSea	0.095752
cg00432840	chr19	710187	PALM;PALM	NM_001040134;NM_002579	Body;Body	chr19:709129-709990	S_Shore	0.105008
cg00433188	chr6	43545251	XPO5;POLH;POLH;POLH	NM_020750;NM_006502;NM_001291970;NM_001291969	TSS1500;5'UTR;5'UTR;5'UTR	chr6:43543124-43544076	S_Shore	0.108932
cg00433611	chr1	46184922	IPP;IPP	NM_001145349;NM_005897	Body;Body		OpenSea	0.102895
cg00433917	chr19	7915517	EVI5L;EVI5L	NM_145245;NM_001159944	Body;Body	chr19:7913751-7913968	S_Shore	0.086092
cg00434384	chr8	61858240					OpenSea	0.0845367
cg00435273	chr2	120113498	C2orf76	NM_001017927	5'UTR		OpenSea	0.0908851
cg00435616	chr7	1080473	C7orf50;C7orf50;C7orf50	NM_001134395;NM_032350;NM_001134396	Body;Body;Body	chr7:1080835-1081069	N_Shore	0.135376
cg00436282	chr4	70861449	STATH;STATH	NM_001009181;NM_003154	TSS200;TSS200		OpenSea	0.125359
cg00436496	chr15	96885119				chr15:96883941-96884533	S_Shore	0.121672
cg00436969	chr2	220197716	RESP18	NM_001007089	Body	chr2:220196431-220196768	S_Shore	0.109237
cg00437019	chr14	81796100	STON2;STON2	NM_001256430;NM_033104	Body;Body		OpenSea	0.116594
cg00437311	chr19	37178174				chr19:37178104-37178589	Island	0.102998
cg00437360	chr17	14213579	HS3ST3B1	NM_006041	Body	chr17:14212363-14212788	S_Shore	0.0864781
cg00437411	chr15	59903968	GCNT3	NM_004751	TSS200		OpenSea	0.110116
cg00437969	chr11	120009135	TRIM29	NM_012101	TSS1500	chr11:120008046-120008710	S_Shore	0.137502
cg00438290	chr6	37551294					OpenSea	0.0896129
cg00438747	chr12	92790800					OpenSea	0.103338
cg00439230	chr7	18848526	HDAC9;HDAC9;HDAC9	NM_178423;NM_058176;NM_178425	Body;Body;Body		OpenSea	0.087875
cg00440105	chr2	37989508					OpenSea	0.089802
cg00440252	chr1	18722870					OpenSea	0.116724
cg00440347	chr13	50507841	SPRYD7;SPRYD7;SPRYD7	NR_023351;NM_001127482;NM_020456	Body;Body;Body	chr13:50509944-50511198	N_Shelf	0.0982625
cg00440468	chr1	19110768				chr1:19110720-19110932	Island	0.232984
cg00440472	chr6	150623355					OpenSea	0.0955302
cg00440905	chr3	64184825	PRICKLE2-AS3;PRICKLE2	NR_046702;NM_198859	Body;5'UTR		OpenSea	0.110698
cg00440980	chr17	74639894	ST6GALNAC1	NM_018414	TSS200		OpenSea	0.124653
cg00441403	chr4	71063375	ODAM	NM_017855	Body		OpenSea	0.108631
cg00442137	chr12	12696129	DUSP16	NM_030640	5'UTR		OpenSea	0.0972938
cg00443946	chr16	86370962	LOC732275	NR_024406	Body		OpenSea	0.0862014
cg00444581	chr8	141856401	PTK2;PTK2	NM_153831;NM_005607	Body;Body		OpenSea	0.107844
cg00446488	chr5	59744644	PDE4D	NM_001165899	5'UTR		OpenSea	0.0904575
cg00446839	chr20	52367627					OpenSea	0.0878534
cg00446965	chr16	49189804					OpenSea	0.0864331
cg00447385	chr2	64620680					OpenSea	0.117153
cg00447543	chr17	81050012	METRNL	NM_001004431	Body	chr17:81051993-81053000	N_Shore	0.11894
cg00448162	chr15	39354532					OpenSea	0.0841241
cg00448220	chr17	624386					OpenSea	0.10438
cg00448525	chr1	247581408	NLRP3;NLRP3;NLRP3;NLRP3;NLRP3;NLRP3;NLRP3;NLRP3;NLRP3;NLRP3	NM_001127461;NM_001079821;NM_004895;NM_001127462;NM_183395;NM_001243133;NM_004895;NM_001127462;NM_001243133;NM_183395	5'UTR;5'UTR;5'UTR;5'UTR;5'UTR;5'UTR;1stExon;1stExon;1stExon;1stExon		OpenSea	0.0823521
cg00448560	chr16	49525727	ZNF423	NM_015069	Body	chr16:49526248-49526664	N_Shore	0.0828711
cg00448659	chr7	150709877	ATG9B;NOS3	NM_173681;NM_000603	3'UTR;Body	chr7:150710349-150711333	N_Shore	0.111788
cg00448770	chr11	108432504	EXPH5;EXPH5	NM_015065;NM_001308019	Body;Body		OpenSea	0.117164
cg00448868	chr16	66775493	DYNC1LI2	NM_006141	Body		OpenSea	0.0907978
cg00449000	chr9	132650648	FNBP1	NM_015033	3'UTR	chr9:132652350-132652715	N_Shore	0.0962057
cg00449164	chr10	107944066					OpenSea	0.0874024
cg00449201	chr19	50193437	CPT1C;CPT1C;C19orf76	NM_152359;NM_001136052;NM_001101340	TSS1500;TSS1500;Body	chr19:50193020-50194798	Island	0.0836922
cg00449612	chr12	50331506					OpenSea	0.0974456
cg00449763	chr12	31559410	DENND5B;DENND5B	NM_001308339;NM_144973	Body;Body		OpenSea	0.0917622
cg00450029	chr8	599525				chr8:599904-600309	N_Shore	0.0915935
cg00450384	chr1	153265891					OpenSea	0.0853819
cg00450560	chr2	38003221					OpenSea	0.109981
cg00451011	chr18	6315761	L3MBTL4	NM_173464	5'UTR		OpenSea	0.0835629
cg00451292	chr7	22895630	SNORD93	NR_003075	TSS1500	chr7:22893794-22894577	S_Shore	0.0927057
cg00451413	chr3	141654247					OpenSea	0.0964782
cg00451610	chr3	194435964	LOC100507391	NR_037891	Body		OpenSea	0.127604
cg00451901	chr6	6930717					OpenSea	0.100964
cg00452034	chr12	65108408	GNS	NM_002076	3'UTR		OpenSea	0.0893035
cg00452412	chr9	88742412	LOC101927623	NR_110996	TSS200		OpenSea	0.0863768
cg00452500	chr7	47680647					OpenSea	0.126614
cg00452882	chr16	67687119	RLTPR	NM_001013838	Body	chr16:67686860-67687674	Island	0.127065
cg00453183	chr11	117428033	DSCAML1	NM_020693	Body		OpenSea	0.092008
cg00453735	chr10	33321730					OpenSea	0.100425
cg00453817	chr6	108489119	NR2E1;NR2E1	NM_001286102;NM_003269	TSS200;Body	chr6:108485671-108490539	Island	0.0863595
cg00453938	chr20	39320532				chr20:39321289-39321647	N_Shore	0.0876794
cg00454138	chr17	73425089					OpenSea	0.154352
cg00454274	chr1	54200587	GLIS1	NM_147193	TSS1500	chr1:54203402-54205310	N_Shelf	0.0899736
cg00454787	chr7	99212328				chr7:99214144-99214885	N_Shore	0.0851285
cg00455003	chr7	1566501				chr7:1570406-1571136	N_Shelf	0.0957182
cg00455673	chr6	109550986					OpenSea	0.113946
cg00455988	chr11	8554936	STK33;STK33;STK33;STK33	NM_001289059;NM_001289058;NM_030906;NM_001289061	5'UTR;5'UTR;5'UTR;5'UTR		OpenSea	0.103587
cg00456037	chr5	133186686					OpenSea	0.13761
cg00456299	chr1	22677736					OpenSea	0.084967
cg00456869	chr2	214026622					OpenSea	0.128286
cg00457239	chr1	209538232					OpenSea	0.132179
cg00457258	chr7	1520879	INTS1	NM_001080453	Body	chr7:1518997-1519444	S_Shore	0.0932947
cg00457779	chr5	39272488					OpenSea	0.0833587
cg00458927	chr2	62116573	CCT4	NM_006430	TSS1500	chr2:62115445-62115990	S_Shore	0.108703
cg00458932	chr2	208199465					OpenSea	0.0946369
cg00459347	chr5	12911504					OpenSea	0.0880267
cg00459613	chr1	176050414	RFWD2;RFWD2;RFWD2;RFWD2;RFWD2;RFWD2	NM_001001740;NM_022457;NM_001286644;NM_001286644;NM_001001740;NM_022457	ExonBnd;ExonBnd;ExonBnd;Body;Body;Body		OpenSea	0.0993716
cg00459695	chr12	110020600	MVK;MVK;MVK	NM_000431;NM_001301182;NM_001114185	Body;Body;Body		OpenSea	0.0956027
cg00459816	chr17	37862113	ERBB2;ERBB2	NM_001005862;NM_004448	5'UTR;Body		OpenSea	0.105932
cg00459891	chr6	134099802	TARID	NR_109982	Body		OpenSea	0.0933507
cg00459898	chr2	241912309					OpenSea	0.217063
cg00460463	chr10	115548466					OpenSea	0.109713
cg00461577	chr5	171605537	STK10	NM_005990	Body		OpenSea	0.0893393
cg00461630	chr1	181899564					OpenSea	0.122409
cg00461650	chr16	14003724					OpenSea	0.124483
cg00461708	chr8	97951582	CPQ	NM_016134	Body		OpenSea	0.110967
cg00461841	chr16	10523485	ATF7IP2	NM_024997	5'UTR		OpenSea	0.105252
cg00462416	chr7	55606405	VOPP1;VOPP1;VOPP1;VOPP1	NM_001284284;NM_001284283;NM_001284282;NM_030796	TSS1500;TSS200;Body;Body		OpenSea	0.112785
cg00462688	chr6	49918335	DEFB133	NM_001166478	TSS1500		OpenSea	0.093836
cg00462700	chr10	134021845	STK32C	NM_173575	Body	chr10:134019500-134019776	S_Shelf	0.0867474
cg00462971	chr3	194784405				chr3:194785977-194786549	N_Shore	0.083474
cg00463465	chr6	18998443					OpenSea	0.0877468
cg00463491	chr3	177914725					OpenSea	0.0907009
cg00463617	chr1	22448437	WNT4	NM_030761	Body	chr1:22446520-22446943	S_Shore	0.101759
cg00463844	chr15	85549099	PDE8A;PDE8A;PDE8A	NM_001243137;NM_173454;NM_002605	5'UTR;Body;Body		OpenSea	0.0978285
cg00463974	chr12	24220258	SOX5;SOX5	NM_152989;NM_001261414	5'UTR;5'UTR		OpenSea	0.0872986
cg00464681	chr9	104070044	LPPR1;LPPR1	NM_017753;NM_207299	Body;Body		OpenSea	0.130315
cg00464757	chr4	3288648					OpenSea	0.0886649
cg00464946	chr1	120195038				chr1:120190377-120191251	S_Shelf	0.0825763
cg00465058	chr6	86387910	SNHG5;SNORD50A;SNORD50B;SNHG5	NR_003038;NR_002743;NR_003044;NR_003038	Body;TSS1500;TSS1500;ExonBnd	chr6:86387993-86389034	N_Shore	0.0846534
cg00465319	chr3	123339568	MYLK;MYLK;MYLK;MYLK;MYLK;MYLK	NM_053032;NM_053028;NM_053025;NM_053027;NM_053031;NM_053026	TSS200;Body;Body;Body;TSS200;Body		OpenSea	0.104714
cg00465927	chr1	26190114	PAQR7	NM_178422	Body	chr1:26185472-26186356	S_Shelf	0.0955855
cg00467679	chr2	239629273					OpenSea	0.0946814
cg00467722	chr1	60323018	HOOK1	NM_015888	Body		OpenSea	0.0926631
cg00467887	chr4	75275962					OpenSea	0.0928142
cg00467960	chr11	35773194	TRIM44	NM_017583	Body		OpenSea	0.114751
cg00468395	chr16	28193063	XPO6	NM_015171	Body		OpenSea	0.107379
cg00469187	chr20	16226595					OpenSea	0.0921286
cg00469284	chr2	30703810	LCLAT1;LCLAT1;LCLAT1;LCLAT1	NM_001002257;NM_001304445;NM_001304446;NM_182551	5'UTR;5'UTR;5'UTR;Body		OpenSea	0.158226
cg00469310	chr2	42237305					OpenSea	0.100408
cg00469867	chr4	39062421	KLHL5;KLHL5;KLHL5;KLHL5	NM_015990;NM_199039;NM_001007075;NM_001171654	TSS1500;TSS1500;5'UTR;5'UTR		OpenSea	0.11535
cg00469952	chr21	36541195					OpenSea	0.110388
cg00470277	chr7	2669915				chr7:2671156-2671937	N_Shore	0.0876368
cg00470447	chr2	134535378					OpenSea	0.102672
cg00470855	chr3	45455968	LARS2	NM_015340	Body		OpenSea	0.0881138
cg00471262	chr4	108993543	LEF1;LEF1;LEF1;LEF1	NM_001130714;NM_001166119;NM_001130713;NM_016269	Body;Body;Body;Body		OpenSea	0.12999
cg00471617	chr4	71650591	RUFY3;RUFY3;RUFY3;RUFY3;RUFY3;RUFY3;RUFY3;RUFY3;RUFY3;RUFY3	NM_001130709;NM_001291994;NM_001291993;NM_014961;NM_001037442;NM_001130709;NM_001291994;NM_014961;NM_001037442;NM_001291993	ExonBnd;ExonBnd;ExonBnd;ExonBnd;ExonBnd;Body;Body;Body;Body;Body		OpenSea	0.0934813
cg00471696	chr2	173955214	ZAK;ZAK	NM_016653;NM_133646	5'UTR;5'UTR		OpenSea	0.0875328
cg00472277	chr11	2327755	TSPAN32	NM_139022	Body		OpenSea	0.106139
cg00472519	chr2	88955010					OpenSea	0.102537
cg00472654	chr16	75894736					OpenSea	0.0908381
cg00472710	chr3	151178727				chr3:151178623-151178984	Island	0.0904448
cg00472879	chr10	97181896	SORBS1;SORBS1;SORBS1;SORBS1;SORBS1;SORBS1;SORBS1	NM_006434;NM_001034956;NM_015385;NM_001034957;NM_001034954;NM_001034955;NM_024991	Body;Body;Body;Body;Body;Body;Body		OpenSea	0.0842083
cg00472914	chr12	24673755	SOX5;SOX5	NM_152989;NM_001261414	5'UTR;5'UTR		OpenSea	0.100585
cg00473119	chr9	93667513					OpenSea	0.103225
cg00473413	chr14	63570026					OpenSea	0.087543
cg00473597	chr19	6108131	RFX2;RFX2	NM_000635;NM_134433	5'UTR;5'UTR	chr19:6108821-6109073	N_Shore	0.0992051
cg00474281	chr10	35437439	CREM;CREM;CREM;CREM;CREM;CREM;CREM;CREM;CREM;CREM;CREM	NM_001267563;NM_001267562;NR_051975;NR_051974;NR_051973;NM_183013;NM_181571;NM_183012;NM_183011;NM_001881;NM_183060	5'UTR;5'UTR;Body;Body;Body;Body;Body;Body;Body;Body;Body		OpenSea	0.120418
cg00474517	chr19	8767118					OpenSea	0.114763
cg00474561	chr6	134557109	SGK1	NM_001143676	Body		OpenSea	0.0837508
cg00474970	chr4	157564007					OpenSea	0.108644
cg00475131	chr19	41117096	LTBP4;LTBP4;LTBP4	NM_001042545;NM_001042544;NM_003573	Body;Body;Body	chr19:41119031-41120394	N_Shore	0.117852
cg00475423	chr20	33341974	NCOA6;NCOA6	NM_001242539;NM_014071	Body;Body		OpenSea	0.117281
cg00476211	chr4	75274519					OpenSea	0.130134
cg00476900	chr20	47659742				chr20:47662732-47663449	N_Shelf	0.091616
cg00476906	chr17	40477266	STAT3;STAT3;STAT3	NM_003150;NM_139276;NM_213662	Body;Body;Body		OpenSea	0.139465
cg00476955	chr11	3648013	TRPC2	NR_002720	Body		OpenSea	0.0837858
cg00477577	chr5	121355586	SRFBP1	NM_152546	Body		OpenSea	0.0947657
cg00478326	chr15	78978136					OpenSea	0.103947
cg00478368	chr13	20944417					OpenSea	0.135553
cg00478401	chr8	6518132	MCPH1-AS1	NR_125386	Body		OpenSea	0.0836349
cg00479443	chr1	62761937	KANK4	NM_181712	5'UTR		OpenSea	0.100137
cg00479912	chr16	79472241					OpenSea	0.0904388
cg00480115	chr19	35606877	FXYD3;FXYD3;FXYD3;FXYD3;FXYD3;FXYD3;FXYD3;FXYD3	NM_005971;NM_001136010;NM_001136007;NM_001136011;NM_021910;NM_001136008;NM_001136009;NM_001136012	5'UTR;5'UTR;5'UTR;5'UTR;5'UTR;5'UTR;5'UTR;5'UTR		OpenSea	0.137703
cg00480231	chr2	2196537	MYT1L	NM_015025	5'UTR	chr2:2193510-2193716	S_Shelf	0.0937306
cg00480497	chr14	69050409	RAD51B	NM_133509	Body		OpenSea	0.0861162
cg00480913	chr14	101325541	MEG3;MEG3;MEG3;MEG3;MEG3;MEG3;MEG3;MEG3;MEG3;MEG3;MEG3;MEG3;MEG3;MEG3;MEG3	NR_033360;NR_033359;NR_033358;NR_002766;NR_003530;NR_046465;NR_046466;NR_046467;NR_046468;NR_046464;NR_046469;NR_046471;NR_046472;NR_046470;NR_003531	Body;Body;Body;Body;Body;Body;Body;Body;Body;Body;Body;Body;Body;Body;Body		OpenSea	0.0859679
cg00481216	chr2	181971175					OpenSea	0.117461
cg00481627	chr5	171841614	SH3PXD2B;SH3PXD2B	NM_001308175;NM_001017995	Body;Body		OpenSea	0.10691
cg00481639	chr2	16514107					OpenSea	0.0928375
cg00481927	chr9	128134889					OpenSea	0.0978516
cg00482107	chr3	195109154	ACAP2	NM_012287	Body		OpenSea	0.114834
cg00482119	chr15	63783392					OpenSea	0.086675
cg00482389	chr3	45867935	LZTFL1;LZTFL1;LZTFL1;LZTFL1	NR_075080;NM_001276378;NM_020347;NM_001276379	Body;Body;Body;Body		OpenSea	0.130515
cg00482478	chr17	7051387					OpenSea	0.115923
cg00482555	chr3	101441649				chr3:101443478-101443859	N_Shore	0.131945
cg00482743	chr3	186478499					OpenSea	0.114746
cg00482919	chr8	22254221	SLC39A14;SLC39A14;SLC39A14;SLC39A14	NM_015359;NM_001135154;NM_001128431;NM_001135153	5'UTR;5'UTR;5'UTR;5'UTR		OpenSea	0.11681
cg00483256	chr15	57940135	GCOM1;GCOM1;GCOM1;GCOM1;GCOM1;MYZAP;MYZAP;GCOM1;GCOM1;GCOM1	NR_104369;NR_104371;NR_104368;NR_104370;NR_104367;NM_152451;NM_001018100;NM_001018091;NM_001018090;NM_001285900	Body;Body;Body;Body;Body;Body;Body;Body;Body;Body		OpenSea	0.150055
cg00483345	chr9	127906938	SCAI;SCAI	NM_001144877;NM_173690	TSS1500;TSS1500	chr9:127905675-127905947	S_Shore	0.100898
cg00483582	chr21	26828538					OpenSea	0.093149
cg00484216	chr8	120904967	DEPTOR;DEPTOR	NM_001283012;NM_022783	Body;Body		OpenSea	0.125904
cg00484484	chr15	70936009					OpenSea	0.0884207
cg00484798	chr5	164654519					OpenSea	0.0857348
cg00484803	chr2	157196299				chr2:157198068-157199346	N_Shore	0.10236
cg00484899	chr8	110309784	NUDCD1;NUDCD1	NM_001128211;NM_032869	Body;Body		OpenSea	0.0906581
cg00485203	chr17	54945376	DGKE	NM_003647	3'UTR		OpenSea	0.11392
cg00485356	chr1	65120393	CACHD1;CACHD1	NM_001293274;NM_020925	Body;Body		OpenSea	0.0909633
cg00485540	chr1	204681036					OpenSea	0.110382
cg00486158	chr2	66781371	MEIS1	NM_002398	Body		OpenSea	0.0936221
cg00486358	chr18	54309442				chr18:54305419-54306087	S_Shelf	0.0933431
cg00486883	chr5	95048297					OpenSea	0.113806
cg00487299	chr1	116208227	VANGL1;VANGL1;VANGL1	NM_001172412;NM_001172411;NM_138959	Body;Body;Body		OpenSea	0.0862777
cg00487979	chr4	141051792	MAML3	NM_018717	Body		OpenSea	0.127016
cg00487989	chr16	89688244	DPEP1;DPEP1	NM_001128141;NM_004413	5'UTR;5'UTR		OpenSea	0.12946
cg00488150	chr11	70890878	SHANK2	NM_012309	5'UTR		OpenSea	0.0917584
cg00488514	chr22	26877690	HPS4	NM_022081	Body	chr22:26879458-26879930	N_Shore	0.0832495
cg00488747	chr16	89445503	ANKRD11	NM_013275	5'UTR		OpenSea	0.0910783
cg00489066	chr11	94525186	AMOTL1	NM_130847	Body		OpenSea	0.120803
cg00489772	chr1	3775078	KIAA0562;DFFB	NM_014704;NM_004402	TSS1500;Body	chr1:3775077-3775369	Island	0.091184
cg00490406	chr1	159046773	AIM2	NM_004833	TSS200		OpenSea	0.0843718
cg00490688	chr10	93300683	HECTD2-AS1	NR_024467	Body		OpenSea	0.115909
cg00491021	chr8	42064880	PLAT;PLAT	NM_033011;NM_000930	5'UTR;5'UTR		OpenSea	0.0937875
cg00491064	chr11	19681786	NAV2	NM_001111018	Body		OpenSea	0.116263
cg00491149	chr12	44228244	TMEM117;TMEM117;TMEM117;TMEM117	NM_001286213;NM_001286211;NM_032256;NM_001286212	TSS1500;TSS1500;TSS1500;TSS1500	chr12:44229710-44230164	N_Shore	0.125925
cg00491316	chr20	48875011					OpenSea	0.0927971
cg00491430	chr9	100700763	HEMGN;HEMGN	NM_018437;NM_197978	5'UTR;TSS200		OpenSea	0.086405
cg00491523	chr16	6913336	A2BP1;A2BP1;A2BP1	NM_001142333;NM_001142334;NM_018723	5'UTR;5'UTR;5'UTR		OpenSea	0.0835933
cg00492055	chr3	138312356	CEP70	NM_024491	5'UTR	chr3:138312980-138313342	N_Shore	0.0951648
cg00492094	chr11	10373483	CAND1.11	NR_103765	Body		OpenSea	0.100841
cg00492108	chr2	109551194	EDAR	NM_022336	5'UTR		OpenSea	0.120686
cg00492217	chr1	168107365	GPR161;GPR161;GPR161;GPR161;GPR161;GPR161	NM_153832;NM_001267613;NM_001267614;NM_001267611;NM_001267610;NM_001267609	TSS1500;TSS1500;TSS1500;TSS1500;TSS1500;TSS1500	chr1:168105316-168106158	S_Shore	0.131653
cg00492269	chr17	80798706	TBCD;ZNF750	NM_005993;NM_024702	Body;TSS1500		OpenSea	0.128773
cg00492574	chr9	110248385	KLF4	NM_004235	Body	chr9:110249748-110252660	N_Shore	0.0975728
cg00493224	chr18	57318837	CCBE1	NM_133459	Body		OpenSea	0.115629
cg00493238	chr4	52776846	DCUN1D4;DCUN1D4;DCUN1D4;DCUN1D4	NM_001040402;NM_015115;NM_001287755;NM_001287757	Body;Body;Body;Body		OpenSea	0.0831717
cg00493242	chr4	20660098					OpenSea	0.108091
cg00493366	chr13	49234988	CYSLTR2;CYSLTR2;CYSLTR2;CYSLTR2;CYSLTR2;CYSLTR2;CYSLTR2;CYSLTR2	NM_001308468;NM_001308469;NM_001308470;NM_001308467;NM_001308465;NM_001308471;NM_001308476;NM_020377	5'UTR;5'UTR;5'UTR;5'UTR;5'UTR;5'UTR;5'UTR;5'UTR		OpenSea	0.0982198
cg00493490	chr2	18093349	KCNS3;KCNS3	NM_001282428;NM_002252	5'UTR;5'UTR		OpenSea	0.0824277
cg00495303	chr18	3771110	DLGAP1;DLGAP1	NM_001003809;NM_004746	Body;Body	chr18:3771354-3771571	N_Shore	0.0987629
cg00495856	chr20	37841321					OpenSea	0.0967549
cg00496228	chr4	187357299	F11-AS1	NR_033900	Body	chr4:187356976-187357233	S_Shore	0.0856683
cg00497141	chr2	101434121				chr2:101434979-101437453	N_Shore	0.11337
cg00497234	chr11	133724692					OpenSea	0.101427
cg00497698	chr10	30003189	SVIL	NM_003174	5'UTR		OpenSea	0.123198
cg00498129	chr3	140980543	PXYLP1;PXYLP1;PXYLP1	NM_001282728;NM_152282;NM_001037172	5'UTR;Body;Body		OpenSea	0.0842541
cg00498360	chr17	64504304	PRKCA	NM_002737	Body		OpenSea	0.0915941
cg00498796	chr2	568406					OpenSea	0.107787
cg00498816	chr3	13665022	FBLN2;FBLN2;FBLN2	NM_001165035;NM_001998;NM_001004019	Body;Body;Body		OpenSea	0.136158
cg00498869	chr10	30736295	MAP3K8;MAP3K8	NM_001244134;NM_005204	Body;Body		OpenSea	0.124338
cg00499393	chr17	65278060					OpenSea	0.125843
cg00499668	chr2	237253865	IQCA1;IQCA1;IQCA1;IQCA1	NR_073043;NM_001270585;NM_024726;NM_001270584	Body;Body;Body;Body		OpenSea	0.0976804
cg00499707	chr20	34679665				chr20:34680003-34681001	N_Shore	0.100168
cg00499837	chr11	119542542	PVRL1;PVRL1	NM_002855;NM_203285	Body;Body		OpenSea	0.105367
cg00499857	chr9	19286789	DENND4C;DENND4C	NM_017925;NR_073201	Body;Body		OpenSea	0.108716
cg00500505	chr5	17910387					OpenSea	0.0853296
cg00500776	chr15	59182163	SLTM;SLTM	NM_001013843;NM_024755	Body;Body		OpenSea	0.110617
cg00500789	chr1	43751370	C1orf210;C1orf210	NM_001164829;NM_182517	TSS200;TSS200		OpenSea	0.125668
cg00500822	chr10	11287797	CELF2;CELF2;CELF2;CELF2	NM_001025077;NM_006561;NM_001083591;NM_001025076	Body;Body;Body;Body		OpenSea	0.107098
cg00501035	chr4	22754557	GBA3;GBA3;GBA3;GBA3;GBA3;GBA3	NR_102355;NR_102356;NM_020973;NM_001128432;NR_102357;NM_001277225	Body;Body;Body;Body;Body;Body		OpenSea	0.0998898
cg00501105	chr9	22037048	CDKN2B-AS1;CDKN2B-AS1;CDKN2B-AS1;CDKN2B-AS1;CDKN2B-AS1;CDKN2B-AS1;CDKN2B-AS1;CDKN2B-AS1;CDKN2B-AS1;CDKN2B-AS1;CDKN2B-AS1;CDKN2B-AS1;CDKN2B-AS1;CDKN2B-AS1	NR_047542;NR_047541;NR_047540;NR_047539;NR_047533;NR_003529;NR_047543;NR_047538;NR_047537;NR_047536;NR_047535;NR_047534;NR_047532;NR_120536	Body;Body;Body;Body;Body;Body;Body;Body;Body;Body;Body;Body;Body;Body		OpenSea	0.132616
cg00501316	chr6	100924068					OpenSea	0.106911
cg00501904	chr1	226001675	EPHX1	NM_001136018	5'UTR	chr1:225997646-225998233	S_Shelf	0.0926431
cg00502099	chr11	2322618	C11orf21;TSPAN32;C11orf21	NR_024621;NM_139022;NM_001142946	Body;TSS1500;Body		OpenSea	0.0843181
cg00502641	chr2	164631507					OpenSea	0.0873256
cg00503298	chr1	47263713	CYP4B1;CYP4B1	NM_001099772;NM_000779	TSS1500;TSS1500		OpenSea	0.119853
cg00503731	chr7	12723327				chr7:12726156-12727248	N_Shelf	0.103189
cg00503760	chr9	117348068				chr9:117349887-117350388	N_Shore	0.0826664
cg00503800	chr19	10840295	DNM2;DNM2;DNM2;DNM2;DNM2	NM_001005362;NM_001005360;NM_004945;NM_001190716;NM_001005361	Body;Body;Body;Body;Body		OpenSea	0.087075
cg00504075	chr1	155827556	GON4L;GON4L	NM_032292;NM_001037533	TSS1500;TSS1500	chr1:155829109-155829431	N_Shore	0.0858119
cg00504123	chr5	40041764					OpenSea	0.12764
cg00504595	chr13	24144985	TNFRSF19;TNFRSF19	NM_148957;NM_148957	1stExon;5'UTR		OpenSea	0.084995
cg00504652	chr12	116958740					OpenSea	0.11362
cg00505170	chr3	194203135					OpenSea	0.101847
cg00505280	chr12	42599113	YAF2;YAF2;YAF2;YAF2	NR_034000;NM_001190979;NM_001190977;NM_005748	Body;Body;Body;Body		OpenSea	0.0846934
cg00505851	chr22	36291750	RBFOX2;RBFOX2	NM_001082579;NM_001082578	Body;Body		OpenSea	0.121386
cg00506513	chr8	39542886	ADAM18	NM_014237	Body		OpenSea	0.0855405
cg00506637	chr5	61740355	IPO11;IPO11	NM_001134779;NM_016338	Body;Body		OpenSea	0.0997869
cg00506949	chr4	58356670					OpenSea	0.119647
cg00507008	chr12	115131421				chr12:115130008-115130242	S_Shore	0.0825019
cg00507036	chr5	134421268	C5orf66	NM_001277348	5'UTR		OpenSea	0.120268
cg00507154	chr19	50192739	C19orf76;C19orf76	NM_001101340;NM_001101340	1stExon;5'UTR	chr19:50192499-50192802	Island	0.102086
cg00507347	chr17	27947536	CORO6	NM_032854	Body	chr17:27949429-27950277	N_Shore	0.0973786
cg00508048	chr17	40485194	STAT3;STAT3;STAT3	NM_003150;NM_139276;NM_213662	Body;Body;Body		OpenSea	0.0980176
cg00508070	chr10	97024159	PDLIM1	NM_020992	Body		OpenSea	0.116856
cg00508283	chr1	184580432	C1orf21	NM_030806	Body		OpenSea	0.0913687
cg00508724	chr19	15160318	CASP14;CASP14	NM_012114;NM_012114	1stExon;5'UTR		OpenSea	0.0931371
cg00509485	chr11	69863098					OpenSea	0.0859536
cg00509607	chr7	69125035	AUTS2;AUTS2;AUTS2	NM_001127232;NM_015570;NM_001127231	Body;Body;Body		OpenSea	0.128451
cg00510031	chr11	6896992	OR10A4	NM_207186	TSS1500		OpenSea	0.088315
cg00510098	chr21	31801893	KRTAP13-4	NM_181600	TSS1500		OpenSea	0.131381
cg00510320	chr16	67686943	RLTPR	NM_001013838	Body	chr16:67686860-67687674	Island	0.103531
cg00510689	chr5	156594470	FAM71B	NM_130899	TSS1500		OpenSea	0.103331
cg00510805	chr10	65183509	JMJD1C	NM_032776	Body		OpenSea	0.0895008
cg00510827	chr15	86300733	LOC101929679	NR_120366	Body	chr15:86301949-86302213	N_Shore	0.092333
cg00511334	chr16	67918840	NRN1L	NM_198443	1stExon	chr16:67918679-67918909	Island	0.0973627
cg00511464	chr4	40518041	RBM47;RBM47	NM_001098634;NM_019027	5'UTR;TSS200		OpenSea	0.087852
cg00512563	chr16	87398040	FBXO31;FBXO31	NR_024568;NM_024735	Body;Body		OpenSea	0.112411
cg00512872	chr7	6268584	CYTH3	NM_004227	Body		OpenSea	0.0948349
cg00513169	chr10	1713065	ADARB2	NM_018702	Body		OpenSea	0.10361
cg00513805	chr12	27078707	ASUN;ASUN	NM_018164;NM_018164	ExonBnd;Body		OpenSea	0.0997727
cg00513941	chr19	42437245				chr19:42437218-42437432	Island	0.162985
cg00513954	chr7	112085539	IFRD1;IFRD1	NM_001007245;NM_001197080	5'UTR;5'UTR		OpenSea	0.117086
cg00514241	chr22	28193910	MN1	NM_002430	1stExon	chr22:28192793-28198592	Island	0.085292
cg00514440	chr6	149333204	UST	NM_005715	Body		OpenSea	0.107764
cg00514557	chr2	183167018	PDE1A;PDE1A;PDE1A;PDE1A	NM_005019;NM_001258312;NM_001258313;NM_001003683	Body;Body;Body;Body		OpenSea	0.10163
cg00515282	chr12	42978494	PRICKLE1	NM_153026	5'UTR		OpenSea	0.122439
cg00516966	chr17	19651653	ALDH3A1;ALDH3A1	NM_000691;NM_000691	5'UTR;1stExon	chr17:19648139-19648492	S_Shelf	0.0834414
cg00517092	chr7	93208251				chr7:93204085-93204381	S_Shelf	0.0947967
cg00517202	chr10	53333572	PRKG1;PRKG1	NM_001098512;NM_006258	Body;Body		OpenSea	0.0921132
cg00518055	chr2	28589359					OpenSea	0.0890171
cg00518150	chr12	47738025					OpenSea	0.0957234
cg00518941	chr2	46361964	PRKCE	NM_005400	Body		OpenSea	0.10007
cg00519002	chr16	56659338	MT1E	NM_175617	TSS1500	chr16:56659107-56659660	Island	0.0879895
cg00519186	chr12	47233670					OpenSea	0.0958351
cg00519208	chr1	93258319	EVI5	NM_005665	TSS1500		OpenSea	0.109488
cg00519320	chr16	75020429	WDR59	NM_030581	TSS1500	chr16:75018396-75019245	S_Shore	0.0862379
cg00519537	chr16	7796774					OpenSea	0.109774
cg00519659	chr17	75411942	SEPT9;SEPT9;SEPT9;SEPT9;SEPT9;SEPT9;SEPT9	NM_001113493;NM_001113494;NM_001113492;NM_001293696;NM_001293695;NM_001113491;NM_006640	Body;Body;Body;Body;Body;Body;Body		OpenSea	0.109667
cg00520378	chr16	88773576	CTU2;CTU2;RNF166	NM_001012759;NM_001012762;NM_178841	Body;Body;TSS1500	chr16:88772237-88773195	S_Shore	0.107344
cg00520612	chr3	101406543	RPL24	NM_000986	TSS1500	chr3:101405309-101405688	S_Shore	0.102075
cg00522212	chr9	19690320	SLC24A2;SLC24A2	NM_020344;NM_001193288	Body;Body		OpenSea	0.0985741
cg00522231	chr2	9549277	ITGB1BP1;ITGB1BP1	NM_004763;NM_022334	Body;Body		OpenSea	0.109432
cg00522453	chr2	152496844	NEB;NEB;NEB;NEB	NM_004543;NM_001164507;NM_001271208;NM_001164508	Body;Body;Body;Body		OpenSea	0.0876513
cg00522592	chr1	85457374	MCOLN2	NM_153259	Body		OpenSea	0.0878758
cg00523161	chr2	11888753	LPIN1	NM_145693	5'UTR	chr2:11886249-11887207	S_Shore	0.0824646
cg00523730	chr5	38405941	EGFLAM;EGFLAM;EGFLAM	NM_152403;NM_001205301;NM_182798	Body;Body;Body		OpenSea	0.100182
cg00524064	chr5	171211756	SMIM23	NM_001289970	TSS1500		OpenSea	0.128675
cg00524167	chr17	8781487					OpenSea	0.103081
cg00524486	chr11	1244110	MUC5B	NM_002458	TSS200	chr11:1247830-1248140	N_Shelf	0.0861646
cg00524773	chr16	121668	RHBDF1	NM_022450	5'UTR	chr16:122017-122873	N_Shore	0.129912
cg00524900	chr5	118609965	TNFAIP8	NM_001077654	Body		OpenSea	0.0945935
cg00524964	chr9	134135008	FAM78A	NM_033387	3'UTR	chr9:134136212-134136438	N_Shore	0.0856622
cg00524967	chr13	34391826	RFC3;RFC3	NM_181558;NM_002915	TSS1500;TSS1500	chr13:34392127-34392493	N_Shore	0.0853528
cg00525277	chr6	32064239	TNXB	NM_019105	Body	chr6:32063533-32065044	Island	0.125955
cg00525392	chr18	19744123				chr18:19744936-19752363	N_Shore	0.0931078
cg00525444	chr2	211763765					OpenSea	0.0837401
cg00525662	chr2	69525461					OpenSea	0.0942453
cg00525964	chr5	10802174					OpenSea	0.0910754
cg00526629	chr1	187378159					OpenSea	0.0868095
cg00526899	chr11	106004063					OpenSea	0.0874171
cg00527195	chr3	141105273	ZBTB38	NM_001080412	5'UTR		OpenSea	0.0955111
cg00527254	chr11	82707269	RAB30;RAB30;RAB30;RAB30	NM_014488;NM_001286061;NM_001286060;NM_001286059	Body;Body;Body;Body		OpenSea	0.0853587
cg00527307	chr13	34208894					OpenSea	0.135761
cg00527316	chr21	41356964					OpenSea	0.0926532
cg00527825	chr15	74218418	LOXL1	NM_005576	TSS1500	chr15:74218696-74220373	N_Shore	0.0894936
cg00528056	chr5	4581155					OpenSea	0.0879121
cg00528079	chr16	10060873	GRIN2A;GRIN2A;GRIN2A	NM_000833;NM_001134407;NM_001134408	Body;Body;Body		OpenSea	0.0989748
cg00528572	chr11	92703433	MTNR1B	NM_005959	Body	chr11:92702789-92703434	Island	0.0893682
cg00528616	chr16	75036318	ZNRF1	NM_032268	Body	chr16:75033041-75034207	S_Shelf	0.0902634
cg00528628	chr14	65532969	MAX;MAX	NM_197957;NM_001271069	Body;Body		OpenSea	0.088841
cg00529545	chr6	163483127	PACRG;PACRG;PACRG	NM_152410;NM_001080378;NM_001080379	Body;Body;Body		OpenSea	0.127533
cg00529697	chr5	75013131	C5orf37;C5orf37	NM_001099271;NM_001099271	5'UTR;1stExon	chr5:75012962-75013515	Island	0.0824535
cg00529742	chr1	209607166					OpenSea	0.107256
cg00530268	chr3	126921916					OpenSea	0.0926986
cg00530492	chr6	29943464	HCG9	NR_028032	Body	chr6:29944402-29945169	N_Shore	0.0834738
cg00530671	chr3	146221466					OpenSea	0.132053
cg00530720	chr11	46368045	DGKZ;DGKZ;DGKZ	NM_201533;NM_003646;NM_201532	Body;TSS1500;Body	chr11:46368650-46369660	N_Shore	0.0881352
cg00531508	chr2	97629314	FAM178B	NM_001122646	Body		OpenSea	0.0824312
cg00531791	chr16	84775297	USP10;USP10;USP10;USP10	NR_073578;NR_073577;NM_005153;NM_001272075	Body;Body;Body;Body		OpenSea	0.108264
cg00532234	chr20	20066644	CFAP61;CFAP61	NM_015585;NM_001167816	Body;Body		OpenSea	0.0925385
cg00532885	chr9	97848222	MIR24-1;C9orf3;C9orf3	NR_029496;NM_032823;NM_001193329	TSS200;3'UTR;3'UTR	chr9:97848140-97848525	Island	0.0955539
cg00533132	chr6	80853181	BCKDHB;BCKDHB	NM_000056;NM_183050	Body;Body		OpenSea	0.119125
cg00533202	chr5	180511822					OpenSea	0.108456
cg00533483	chr14	76186084	TTLL5;TTLL5	NM_015072;NM_015072	ExonBnd;Body		OpenSea	0.102543
cg00533994	chr6	34274189	NUDT3;RPS10-NUDT3	NM_006703;NM_001202470	Body;Body		OpenSea	0.12723
cg00534472	chr10	60123418	UBE2D1;UBE2D1	NM_001204880;NM_003338	Body;Body		OpenSea	0.0828642
cg00534516	chr5	118193625	DTWD2;DTWD2	NM_001308081;NM_173666	Body;Body		OpenSea	0.110042
cg00534531	chr9	93732849					OpenSea	0.116653
cg00535683	chr1	153114002	SPRR2C	NR_003062	TSS200		OpenSea	0.132528
cg00536718	chr7	2478297					OpenSea	0.0937212
cg00537210	chr2	23786588	KLHL29	NM_052920	Body	chr2:23785049-23785339	S_Shore	0.120244
cg00538017	chr6	64029870	LGSN;LGSN;LGSN;LGSN	NM_016571;NM_001143940;NM_001143940;NM_016571	5'UTR;1stExon;5'UTR;1stExon		OpenSea	0.106161
cg00538212	chr7	158751591				chr7:158752436-158752716	N_Shore	0.0886626
cg00539511	chr4	74125995	ANKRD17;ANKRD17	NM_198889;NM_032217	TSS1500;TSS1500	chr4:74124405-74125130	S_Shore	0.0874527
cg00539572	chr11	113688565	USP28;USP28;USP28;USP28	NM_001301029;NM_020886;NM_001301029;NM_020886	Body;Body;ExonBnd;ExonBnd		OpenSea	0.100536
cg00539654	chr4	110910455	EGF;EGF;EGF	NM_001963;NM_001178131;NM_001178130	Body;Body;Body		OpenSea	0.153728
cg00540222	chr12	47482450	PCED1B;PCED1B	NM_001281429;NM_138371	5'UTR;5'UTR		OpenSea	0.0914776
cg00540400	chr15	79124168				chr15:79122967-79124550	Island	0.0897078
cg00541039	chr21	44474720	CBS;CBS;CBS	NM_001178009;NM_001178008;NM_000071	Body;Body;Body	chr21:44473839-44474083	S_Shore	0.0923957
cg00541100	chr3	94988958					OpenSea	0.111742
cg00541421	chr10	73503375	CDH23	NM_022124	Body		OpenSea	0.0824126
cg00541777	chr2	3652840	COLEC11;COLEC11;COLEC11;COLEC11;COLEC11;COLEC11;COLEC11;COLEC11;COLEC11;COLEC11;COLEC11	NM_001255989;NM_001255988;NM_001255987;NM_001255986;NR_045659;NM_001255985;NM_024027;NM_001255984;NM_001255983;NM_001255982;NM_199235	TSS1500;TSS1500;TSS1500;TSS1500;Body;Body;Body;Body;Body;Body;Body		OpenSea	0.0879854
cg00542086	chr11	78512929	TENM4	NM_001098816	Body		OpenSea	0.0868493
cg00542096	chr10	118646037	KIAA1598;KIAA1598	NM_001127211;NM_018330	Body;3'UTR		OpenSea	0.137177
cg00542147	chr1	211812995	LOC105748977	NR_131925	TSS200		OpenSea	0.137091
cg00542972	chr3	119425891	MAATS1	NM_033364	Body	chr3:119421855-119422334	S_Shelf	0.113205
cg00543099	chr6	48697703					OpenSea	0.0834797
cg00544771	chr6	167001347	RPS6KA2;RPS6KA2	NM_021135;NM_001006932	Body;Body		OpenSea	0.0900601
cg00545012	chr18	22140966					OpenSea	0.11712
cg00545580	chr17	78571214	RPTOR;RPTOR	NM_020761;NM_001163034	Body;Body		OpenSea	0.083917
cg00545677	chr4	153247194	FBXW7;FBXW7;FBXW7	NM_018315;NM_001013415;NM_033632	Body;Body;Body		OpenSea	0.128912
cg00545705	chr1	208382186	PLXNA2	NM_025179	Body		OpenSea	0.108193
cg00545801	chr12	32455325	BICD1;BICD1	NM_001003398;NM_001714	Body;Body		OpenSea	0.185286
cg00545886	chr20	36146069	BLCAP;BLCAP;BLCAP;BLCAP;BLCAP	NM_006698;NM_001167823;NM_001167821;NM_001167820;NM_001167822	3'UTR;3'UTR;3'UTR;3'UTR;3'UTR	chr20:36148603-36150136	N_Shelf	0.096995
cg00546101	chr3	65939169	MAGI1;MAGI1;MAGI1	NM_001033057;NM_015520;NM_004742	Body;Body;Body		OpenSea	0.109551
cg00546153	chr1	40205266	PPIE;PPIE;PPIE	NM_203457;NM_006112;NM_203456	5'UTR;Body;Body	chr1:40204312-40204739	S_Shore	0.0840965
cg00546248	chr1	2412743	PLCH2	NM_014638	Body	chr1:2411125-2411404	S_Shore	0.0824491
cg00546683	chr6	142453947					OpenSea	0.0827435
cg00546715	chr16	58467595					OpenSea	0.0846974
cg00546915	chr6	89932267	GABRR1	NM_001267582	5'UTR		OpenSea	0.122436
cg00546932	chr16	1947055					OpenSea	0.0986502
cg00546971	chr1	4207818					OpenSea	0.109567
cg00547365	chr1	6605420	NOL9	NM_024654	Body		OpenSea	0.102407
cg00547670	chr3	10176585					OpenSea	0.0874772
cg00547727	chr16	714968	WDR90	NM_145294	Body	chr16:712735-713047	S_Shore	0.090659
cg00547768	chr1	205713088	NUCKS1	NM_022731	Body		OpenSea	0.0867537
cg00548172	chr3	29684444	RBMS3;RBMS3;RBMS3;RBMS3;RBMS3	NM_014483;NM_001177712;NM_001177711;NM_001003793;NM_001003792	Body;Body;Body;Body;Body		OpenSea	0.14175
cg00548708	chr17	48041547				chr17:48041282-48043064	Island	0.112852
cg00549822	chr13	96240577	DZIP1;DZIP1	NM_198968;NM_014934	Body;Body		OpenSea	0.109164
cg00550797	chr16	57653904	GPR56;GPR56	NM_001145770;NM_005682	TSS200;TSS200		OpenSea	0.0863769
cg00551143	chr7	28998860	TRIL	NM_014817	TSS1500	chr7:28995305-28998541	S_Shore	0.132579
cg00551345	chr11	64527494	PYGM;PYGM;PYGM;PYGM	NM_001164716;NM_005609;NM_001164716;NM_005609	1stExon;1stExon;5'UTR;5'UTR		OpenSea	0.0834796
cg00551617	chr2	152152581					OpenSea	0.0983802
cg00552255	chr15	94372815					OpenSea	0.094808
cg00553089	chr12	46911676	LOC100288798;LOC100288798;LOC100288798;LOC100288798;LOC100288798	NR_125379;NR_125380;NR_125378;NR_125377;NR_125381	Body;Body;Body;Body;Body		OpenSea	0.0917103
cg00554165	chr5	172536348	C5orf41	NM_153607	Body		OpenSea	0.0852937
cg00554341	chr3	177066294					OpenSea	0.112882
cg00554453	chr11	126273058	ST3GAL4;ST3GAL4;ST3GAL4	NM_001254758;NM_001254757;NM_006278	TSS1500;5'UTR;5'UTR		OpenSea	0.0899672
cg00554993	chr14	23588616	CEBPE	NM_001805	TSS200		OpenSea	0.165882
cg00555041	chr18	59213984	CDH20	NM_031891	Body		OpenSea	0.125402
cg00555438	chr3	195578280					OpenSea	0.123564
cg00555456	chr7	96745696	ACN9	NM_020186	TSS1500	chr7:96746767-96747190	N_Shore	0.0988075
cg00556616	chr18	12098198	ANKRD62	NM_001277333	Body		OpenSea	0.0825715
cg00556627	chr2	201187003	SPATS2L;SPATS2L;SPATS2L;SPATS2L	NM_015535;NM_001100424;NM_001100423;NM_001100422	5'UTR;5'UTR;5'UTR;5'UTR		OpenSea	0.0966083
cg00557402	chr11	114466517	FAM55D;FAM55D	NM_017678;NM_001077639	TSS200;TSS200		OpenSea	0.083664
cg00557430	chr14	90848490				chr14:90848994-90850381	N_Shore	0.101773
cg00557536	chr3	56231018	ERC2	NM_015576	Body		OpenSea	0.111951
cg00558689	chr6	41607109	MDFI	NM_005586	Body	chr6:41606994-41607238	Island	0.0848732
cg00558816	chr14	73676773	PSEN1;PSEN1	NM_000021;NM_007318	Body;Body		OpenSea	0.0956656
cg00560093	chr1	154687335	KCNN3;KCNN3;KCNN3;KCNN3;KCNN3;KCNN3	NM_170782;NM_002249;NM_001204087;NM_170782;NM_002249;NM_001204087	ExonBnd;ExonBnd;ExonBnd;Body;Body;Body		OpenSea	0.0910248
cg00560277	chr7	42267269	GLI3	NM_000168	5'UTR	chr7:42267546-42267823	N_Shore	0.0895533
cg00561180	chr5	177858259	COL23A1	NM_173465	Body		OpenSea	0.0875953
cg00561322	chr11	111606373	PPP2R1B	NM_181699	Body		OpenSea	0.0837841
cg00561831	chr3	107711933					OpenSea	0.099839
cg00561854	chr2	30253548					OpenSea	0.119795
cg00561903	chr16	86638859					OpenSea	0.134561
cg00562011	chr11	252351	PSMD13;PSMD13	NM_002817;NM_175932	Body;Body		OpenSea	0.0991643
cg00562132	chr3	149336011	WWTR1;WWTR1;WWTR1	NM_001168280;NM_001168278;NM_015472	Body;Body;Body		OpenSea	0.15876
cg00562262	chr12	49763288	SPATS2	NM_023071	5'UTR	chr12:49760221-49761127	S_Shelf	0.0920823
cg00562285	chr4	184029385	WWC2	NM_024949	Body		OpenSea	0.125554
cg00562553	chr7	27169740	HOXA4	NM_002141	1stExon	chr7:27169572-27170638	Island	0.106674
cg00563027	chr15	32968532	SCG5;SCG5	NM_003020;NM_001144757	Body;Body		OpenSea	0.105487
cg00563678	chr4	141968563	RNF150	NM_020724	Body		OpenSea	0.117181
cg00564714	chr8	90772862	RIPK2	NM_003821	Body	chr8:90769535-90770457	S_Shelf	0.083758
cg00564723	chr10	75632066	CAMK2G;CAMK2G;CAMK2G;CAMK2G;CAMK2G	NM_172173;NM_172169;NM_172170;NM_001222;NM_172171	Body;Body;Body;Body;Body	chr10:75633600-75634796	N_Shore	0.0831868
cg00565190	chr3	153807332	ARHGEF26-AS1	NR_037901	Body		OpenSea	0.125309
cg00565790	chr12	116985884					OpenSea	0.0954346
cg00566272	chr10	123044934					OpenSea	0.0904934
cg00566320	chr1	32172204				chr1:32169537-32169869	S_Shelf	0.090169
cg00566450	chr13	34839416					OpenSea	0.0857082
cg00566949	chr7	32927892	KBTBD2	NM_015483	5'UTR	chr7:32930730-32931956	N_Shelf	0.0849004
cg00567054	chr11	103490757					OpenSea	0.0856916
cg00567115	chr14	75180418	AREL1;FCF1	NM_001039479;NM_015962	TSS1500;Body	chr14:75179629-75179875	S_Shore	0.0900381
cg00567542	chr6	53826994					OpenSea	0.0862885
cg00568949	chr10	34985257	PARD3;PARD3;PARD3;PARD3;PARD3;PARD3;PARD3;PARD3;PARD3;PARD3;PARD3;PARD3;PARD3;PARD3;PARD3;PARD3;PARD3;PARD3;PARD3;PARD3;PARD3;PARD3	NM_001184786;NM_001184794;NM_001184793;NM_001184792;NM_001184791;NM_019619;NM_001184789;NM_001184790;NM_001184788;NM_001184787;NM_001184785;NM_001184786;NM_001184791;NM_019619;NM_001184789;NM_001184790;NM_001184788;NM_001184787;NM_001184785;NM_001184794;NM_001184793;NM_001184792	ExonBnd;ExonBnd;ExonBnd;ExonBnd;ExonBnd;ExonBnd;ExonBnd;ExonBnd;ExonBnd;ExonBnd;ExonBnd;Body;Body;Body;Body;Body;Body;Body;Body;Body;Body;Body		OpenSea	0.0955202
cg00569010	chr10	100151610	PYROXD2	NM_032709	Body		OpenSea	0.120296
cg00570285	chr10	32098797	ARHGAP12;ARHGAP12;ARHGAP12;ARHGAP12;ARHGAP12;ARHGAP12	NM_001270699;NM_001270698;NM_001270697;NM_001270696;NM_001270695;NM_018287	Body;Body;Body;Body;Body;Body		OpenSea	0.0949545
cg00570628	chr11	17563125	USH1C;USH1C	NM_153676;NM_005709	Body;Body	chr11:17565766-17566052	N_Shelf	0.10237
cg00570762	chr10	123754771	TACC2;TACC2;TACC2;TACC2	NM_001291876;NM_001291877;NM_206862;NM_206861	5'UTR;5'UTR;5'UTR;5'UTR		OpenSea	0.0952943
cg00571101	chr12	12435302					OpenSea	0.0968193
cg00571805	chr19	15634990	CYP4F22	NM_173483	5'UTR		OpenSea	0.109813
cg00571819	chr9	133455886	LOC100272217;FUBP3	NR_027440;NM_003934	TSS1500;Body	chr9:133454629-133455496	S_Shore	0.106652
cg00572966	chr7	21410396					OpenSea	0.133824
cg00573148	chr3	99686770	FILIP1L;FILIP1L;MIR548G;CMSS1	NM_001042459;NM_182909;NR_031662;NM_032359	5'UTR;5'UTR;Body;Body		OpenSea	0.135249
cg00573857	chr5	981189					OpenSea	0.108712
cg00574196	chr1	22137992	LDLRAD2	NM_001013693	TSS1500	chr1:22140891-22141407	N_Shelf	0.084156
cg00574412	chr17	27892866	ABHD15	NM_198147	Body	chr17:27893086-27896078	N_Shore	0.114655
cg00574649	chr19	45753669	MARK4;MARK4	NM_001199867;NM_031417	TSS1500;TSS1500	chr19:45754630-45755261	N_Shore	0.0886441
cg00574684	chr6	80012233					OpenSea	0.114219
cg00574819	chr4	128981252	LARP1B;LARP1B;LARP1B	NM_178043;NM_032239;NM_018078	TSS1500;TSS1500;TSS1500	chr4:128981810-128983478	N_Shore	0.133387
cg00575186	chr6	159434608					OpenSea	0.0995364
cg00575672	chr4	100644171					OpenSea	0.0906958
cg00575737	chr19	7273371	INSR;INSR	NM_000208;NM_001079817	Body;Body		OpenSea	0.0874142
cg00576494	chr6	141095318					OpenSea	0.122641
cg00576736	chr1	20030383	TMCO4	NM_181719	Body		OpenSea	0.127301
cg00576967	chr1	200640177	DDX59	NM_001031725	TSS1500	chr1:200638546-200639384	S_Shore	0.107401
cg00577488	chr8	142126324					OpenSea	0.0928046
cg00577591	chr8	88746263					OpenSea	0.0926711
cg00578722	chr11	1132094					OpenSea	0.12119
cg00579468	chr7	129647468					OpenSea	0.106782
cg00579833	chr3	149265866	WWTR1;WWTR1;WWTR1	NM_001168280;NM_001168278;NM_015472	Body;Body;Body		OpenSea	0.122574
cg00579868	chr7	5271516	WIPI2;WIPI2;WIPI2;WIPI2;WIPI2	NM_016003;NM_001033520;NM_001033519;NM_015610;NM_001033518	3'UTR;3'UTR;3'UTR;3'UTR;3'UTR	chr7:5267748-5268110	S_Shelf	0.103697
cg00579955	chr4	55198258					OpenSea	0.0874838
cg00581818	chr11	70795078	SHANK2	NM_012309	Body		OpenSea	0.135591
cg00581844	chr6	41996590	CCND3;CCND3;CCND3	NM_001136126;NM_001287434;NM_001136017	5'UTR;5'UTR;5'UTR		OpenSea	0.103764
cg00582531	chr5	133867864	PHF15	NM_015288	5'UTR		OpenSea	0.111143
cg00582562	chr17	46388465	SKAP1;SKAP1	NM_003726;NM_001075099	Body;Body		OpenSea	0.125665
cg00582708	chr11	16809606	PLEKHA7	NM_175058	3'UTR		OpenSea	0.108848
cg00582970	chr17	60947793					OpenSea	0.0855491
cg00583022	chr1	163309861	NUF2;NUF2	NM_031423;NM_145697	Body;Body		OpenSea	0.0957893
cg00583304	chr6	134378699					OpenSea	0.122652
cg00583780	chr1	105031120					OpenSea	0.0975763
cg00583861	chr1	32014363					OpenSea	0.103965
cg00583994	chr16	90092680	GAS8;GAS8;GAS8;GAS8	NM_001286209;NM_001286205;NM_001286208;NM_001481	5'UTR;5'UTR;5'UTR;Body	chr16:90088915-90089413	S_Shelf	0.0857899
cg00584323	chr1	33463340					OpenSea	0.0857235
cg00584457	chr7	50599400	DDC-AS1;DDC;DDC;DDC;DDC;DDC;DDC;DDC	NR_033845;NM_001242887;NM_000790;NM_001242889;NM_001242888;NM_001242886;NM_001082971;NM_001242890	TSS200;Body;Body;Body;Body;Body;Body;Body		OpenSea	0.100208
cg00584885	chr10	16863139				chr10:16859089-16859975	S_Shelf	0.0828842
cg00585116	chr8	143761585	PSCA	NM_005672	TSS1500		OpenSea	0.101458
cg00585551	chr16	661116	RAB40C	NM_021168	Body	chr16:664036-664587	N_Shelf	0.101414
cg00585621	chr4	100868748	DNAJB14	NM_001031723	TSS1500	chr4:100870377-100871994	N_Shore	0.086009
cg00585698	chr12	123750864	CDK2AP1	NM_004642	Body	chr12:123754049-123754373	N_Shelf	0.10503
cg00585790	chr2	109204845	LIMS1;LIMS1	NM_004987;NM_004987	1stExon;5'UTR		OpenSea	0.0915491
cg00586123	chr6	6415533	LY86-AS1	NR_026970	Body		OpenSea	0.108162
cg00586389	chr2	48566726	FOXN2	NM_002158	5'UTR		OpenSea	0.107312
cg00587301	chr6	156717406				chr6:156718071-156718547	N_Shore	0.0858967
cg00587329	chr11	129260612	BARX2	NM_003658	Body		OpenSea	0.122571
cg00587532	chr9	100639513					OpenSea	0.126158
cg00587635	chr6	167004335	RPS6KA2;RPS6KA2	NM_021135;NM_001006932	Body;Body		OpenSea	0.115472
cg00587789	chr12	1552740	ERC1;ERC1;ERC1;ERC1;ERC1;ERC1	NR_027946;NR_027948;NR_027949;NM_178039;NM_178040;NM_001301248	Body;Body;Body;Body;Body;Body		OpenSea	0.0973606
cg00587790	chr7	33255991	BBS9;BBS9;BBS9;BBS9	NM_001033604;NM_014451;NM_198428;NM_001033605	Body;Body;Body;Body		OpenSea	0.0840746
cg00587837	chr10	7583214					OpenSea	0.104231
cg00588090	chr12	132412438	PUS1;PUS1;PUS1	NM_001002019;NM_025215;NM_001002020	TSS1500;TSS1500;TSS1500	chr12:132413338-132414801	N_Shore	0.0861587
cg00588198	chr6	29648452					OpenSea	0.146921
cg00588499	chr4	24227960					OpenSea	0.104359
cg00588694	chr9	78984705					OpenSea	0.0843748
cg00589541	chr3	171844005	FNDC3B;FNDC3B	NM_001135095;NM_022763	Body;Body		OpenSea	0.0957957
cg00589737	chr5	77252276				chr5:77253832-77254049	N_Shore	0.0843421
cg00590260	chr10	530805	DIP2C	NM_014974	Body	chr10:530713-531099	Island	0.0871549
cg00590590	chr17	68559893					OpenSea	0.0869378
cg00590881	chr8	68144090	ARFGEF1	NM_006421	Body		OpenSea	0.0825236
cg00591001	chr10	116782762					OpenSea	0.0989878
cg00591015	chr15	85820399					OpenSea	0.0999531
cg00591333	chr17	79109910	AATK	NM_001080395	Body	chr17:79109698-79109911	Island	0.0893306
cg00591949	chr3	191048439	UTS2D;CCDC50;CCDC50	NM_198152;NM_178335;NM_174908	TSS200;Body;Body	chr3:191046948-191047710	S_Shore	0.0900316
cg00592046	chr18	69848574					OpenSea	0.0888699
cg00593008	chr5	75465603	SV2C	NM_014979	Body	chr5:75466604-75466917	N_Shore	0.0914319
cg00593172	chr10	14823949					OpenSea	0.102897
cg00593243	chr5	172196153	DUSP1	NM_004417	Body	chr5:172197482-172199606	N_Shore	0.094014
cg00593773	chr18	77336201				chr18:77336081-77336282	Island	0.117319
cg00594040	chr2	8422258					OpenSea	0.147319
cg00594099	chr1	27893886	AHDC1	NM_001029882	5'UTR	chr1:27894927-27895524	N_Shore	0.0860623
cg00595051	chr4	83955429	COPS4	NM_016129	TSS1500		OpenSea	0.0827128
cg00595787	chr2	100161120					OpenSea	0.0958542
cg00595828	chr4	141658925	TBC1D9	NM_015130	Body		OpenSea	0.111501
cg00596763	chr5	135529293	LOC389332	NR_024418	TSS1500	chr5:135527056-135528978	S_Shore	0.0969587
cg00597926	chr14	103602587	TNFAIP2	NM_006291	3'UTR	chr14:103604539-103605504	N_Shore	0.0900472
cg00597982	chr15	66773999	MAP2K1	NM_002755	Body		OpenSea	0.11219
cg00598018	chr11	126525828	LOC101929427;LOC101929427;KIRREL3;KIRREL3;KIRREL3	NR_120533;NR_120532;NM_032531;NM_001301097;NM_001161707	TSS200;Body;Body;Body;Body		OpenSea	0.0923613
cg00598204	chr17	79961522	ASPSCR1	NM_024083	Body	chr17:79961577-79961857	N_Shore	0.118684
cg00598301	chr3	182812578	MCCC1;MCCC1;MCCC1;MCCC1	NR_120640;NR_120639;NM_020166;NM_001293273	Body;Body;Body;5'UTR		OpenSea	0.129951
cg00598449	chr4	106553832	ARHGEF38	NM_001242729	Body		OpenSea	0.110247
cg00598772	chr8	119909801					OpenSea	0.0897681
cg00598785	chr17	9882982	GAS7;GAS7;GAS7	NM_201433;NM_001130831;NM_201432	Body;Body;Body		OpenSea	0.0855092
cg00599124	chr16	87378824	FBXO31;FBXO31	NR_024568;NM_024735	Body;Body		OpenSea	0.0946169
cg00599163	chr2	162100495				chr2:162101439-162101650	N_Shore	0.176559
cg00599328	chr7	92156084	PEX1	NM_000466	Body	chr7:92157487-92158405	N_Shore	0.0830724
cg00599530	chr6	170589809				chr6:170589411-170590085	Island	0.094236
cg00600454	chr1	65468017				chr1:65468272-65468828	N_Shore	0.0860895
cg00600477	chr8	144715010				chr8:144717866-144718798	N_Shelf	0.0981987
cg00600617	chr6	107221887	LOC553137	NR_015365	Body		OpenSea	0.133245
cg00601035	chr8	64275388					OpenSea	0.083232
cg00601450	chr5	74908170				chr5:74907286-74907770	S_Shore	0.0966702
cg00601810	chr2	189360904	GULP1;GULP1;GULP1;GULP1;GULP1	NR_045563;NR_045562;NM_001252668;NM_016315;NM_001252669	Body;Body;Body;Body;Body		OpenSea	0.112392
cg00602094	chr21	42622722	BACE2;BACE2;BACE2	NM_138992;NM_012105;NM_138991	Body;Body;Body		OpenSea	0.133769
cg00602295	chr16	81328089					OpenSea	0.097274
cg00602447	chr5	29198350					OpenSea	0.0889906
cg00602889	chr20	30240858					OpenSea	0.116231
cg00603122	chr4	86417750	ARHGAP24	NM_001025616	5'UTR		OpenSea	0.111244
cg00603376	chr1	111020066					OpenSea	0.118566
cg00604334	chr8	126022447	SQLE	NM_003129	Body		OpenSea	0.0861752
cg00604356	chr7	106507474	PIK3CG	NM_002649	5'UTR	chr7:106508057-106508733	N_Shore	0.0881824
cg00605392	chr3	149250755	WWTR1;WWTR1;WWTR1	NM_001168280;NM_001168278;NM_015472	Body;Body;Body		OpenSea	0.0845317
cg00606255	chr1	32807686					OpenSea	0.0948618
cg00606313	chr22	46215315	ATXN10;ATXN10	NM_001167621;NM_013236	Body;Body		OpenSea	0.0842187
cg00606396	chr5	19531574	CDH18;CDH18	NM_001167667;NM_004934	Body;Body		OpenSea	0.116689
cg00606409	chr9	6779489	KDM4C;KDM4C;KDM4C;KDM4C;KDM4C;KDM4C;KDM4C	NM_001146695;NM_001304339;NM_001304341;NM_015061;NM_001146696;NM_001304340;NR_130707	5'UTR;5'UTR;5'UTR;5'UTR;Body;5'UTR;Body		OpenSea	0.17713
cg00606496	chr2	65661720				chr2:65662914-65663879	N_Shore	0.0898189
cg00608661	chr12	105065028	CHST11	NM_018413	Body		OpenSea	0.0915898
cg00610577	chr12	12008666	ETV6	NM_001987	Body		OpenSea	0.109014
cg00610692	chr2	74668072	RTKN;RTKN;RTKN	NM_001015055;NM_033046;NM_001015056	Body;TSS1500;TSS1500	chr2:74667593-74669403	Island	0.0843965
cg00610748	chr13	111935077	ARHGEF7;ARHGEF7;ARHGEF7;ARHGEF7;ARHGEF7	NM_001113512;NM_001113511;NM_145735;NM_001113513;NM_003899	Body;Body;Body;Body;Body	chr13:111935411-111935682	N_Shore	0.135209
cg00610991	chr2	40677600	SLC8A1	NM_001112802	5'UTR	chr2:40678477-40678717	N_Shore	0.0889285
cg00611227	chr2	116122048	DPP10;DPP10	NM_001004360;NM_020868	Body;Body		OpenSea	0.107498
cg00611702	chr3	17075177	PLCL2;PLCL2	NM_015184;NM_001144382	Body;Body		OpenSea	0.0838597
cg00611847	chr7	50599369	DDC-AS1;DDC;DDC;DDC;DDC;DDC;DDC;DDC	NR_033845;NM_001242887;NM_000790;NM_001242889;NM_001242888;NM_001242886;NM_001082971;NM_001242890	TSS200;Body;Body;Body;Body;Body;Body;Body		OpenSea	0.127114
cg00612332	chr9	272258	DOCK8;DOCK8;DOCK8	NM_001193536;NM_001190458;NM_203447	TSS1500;TSS1500;Body		OpenSea	0.103704
cg00612352	chr1	85763605					OpenSea	0.133804
cg00613216	chr12	71031290	PTPRB	NM_001109754	TSS200		OpenSea	0.0834563
cg00613284	chr8	67419936	C8orf46	NM_152765	Body	chr8:67417588-67417876	S_Shelf	0.103748
cg00614873	chr9	101541686	ANKS6	NM_173551	Body		OpenSea	0.0969213
cg00615033	chr18	395635	COLEC12	NM_130386	Body		OpenSea	0.132825
cg00615268	chr3	73320159					OpenSea	0.121071
cg00615271	chr19	14799963	ZNF333;ZNF333	NM_001300912;NM_032433	TSS1500;TSS1500	chr19:14800835-14801167	N_Shore	0.0850393
cg00615469	chr4	99580849	TSPAN5	NM_005723	TSS1500	chr4:99579142-99580160	S_Shore	0.124449
cg00616028	chr14	89652402	FOXN3;FOXN3	NM_005197;NM_001085471	Body;Body		OpenSea	0.103289
cg00616156	chr14	103668933					OpenSea	0.0865729
cg00616552	chr11	111606169	PPP2R1B;PPP2R1B	NM_181700;NM_181699	Body;Body		OpenSea	0.13712
cg00617590	chr2	238264091	COL6A3;COL6A3;COL6A3	NM_004369;NM_057167;NM_057166	Body;Body;Body		OpenSea	0.110055
cg00617860	chr9	20315863					OpenSea	0.128315
cg00618087	chr17	16282382				chr17:16283927-16284768	N_Shore	0.0992002
cg00618155	chr10	72459629	ADAMTS14;ADAMTS14	NM_080722;NM_139155	Body;Body		OpenSea	0.110685
cg00618183	chr17	75143600	SEC14L1;SEC14L1;SEC14L1;SEC14L1	NM_001143999;NM_003003;NM_001143998;NM_001039573	Body;Body;Body;Body		OpenSea	0.084224
cg00618312	chr13	41556559	ELF1;ELF1	NM_001145353;NM_172373	TSS200;5'UTR		OpenSea	0.116229
cg00618323	chr5	176515533	FGFR4;FGFR4;FGFR4	NM_002011;NM_022963;NM_213647	5'UTR;TSS1500;5'UTR	chr5:176513886-176514433	S_Shore	0.101503
cg00618601	chr5	173390311					OpenSea	0.145585
cg00618626	chr17	39807901				chr17:39804740-39804998	S_Shelf	0.12695
cg00618738	chr15	68482554					OpenSea	0.0885702
cg00618746	chr19	3383483	NFIC;NFIC;NFIC;NFIC;NFIC	NM_001245005;NM_205843;NM_001245004;NM_005597;NM_001245002	Body;Body;Body;Body;Body	chr19:3381525-3382275	S_Shore	0.1046
cg00619061	chr21	43389246					OpenSea	0.202656
cg00619245	chr5	176690505	NSD1;NSD1	NM_172349;NM_022455	Body;Body	chr5:176693340-176693631	N_Shelf	0.110139
cg00619263	chr5	134471974					OpenSea	0.1012
cg00619561	chr13	112980676					OpenSea	0.118845
cg00619807	chr1	35220115	GJB5	NM_005268	TSS1500		OpenSea	0.122922
cg00619978	chr5	180046052	FLT4;FLT4	NM_002020;NM_182925	Body;Body	chr5:180045789-180048897	Island	0.0824097
cg00620190	chr6	26240307	HIST1H4F	NM_003540	TSS1500	chr6:26240697-26240951	N_Shore	0.116244
cg00620234	chr18	25502489					OpenSea	0.0909386
cg00620547	chr3	145738941					OpenSea	0.105228
cg00621084	chr2	191400610	TMEM194B	NM_001142645	TSS1500	chr2:191399089-191399742	S_Shore	0.103843
cg00621302	chr5	150159900	SMIM3	NM_032947	5'UTR	chr5:150158223-150158654	S_Shore	0.0914509
cg00621826	chr8	1111512				chr8:1113058-1114073	N_Shore	0.0829347
cg00622170	chr4	2944594	C4orf10;NOP14	NR_015453;NM_003703	Body;Body		OpenSea	0.107131
cg00622375	chr10	29892014	SVIL;MIR938;SVIL	NM_021738;NR_030634;NM_003174	5'UTR;TSS1500;5'UTR		OpenSea	0.0891839
cg00623119	chr17	43121319	DCAKD;DCAKD;DCAKD;DCAKD	NM_001288655;NM_001128631;NM_024819;NM_001288654	5'UTR;5'UTR;5'UTR;5'UTR		OpenSea	0.146888
cg00623421	chr10	29228186					OpenSea	0.0934892
cg00623437	chr10	94025806	CPEB3	NM_014912	5'UTR		OpenSea	0.118091
cg00623756	chr16	76673751	LOC101928203	NR_110934	Body		OpenSea	0.0869684
cg00624158	chr19	48657477	LIG1;LIG1;LIG1;LIG1	NR_110296;NM_000234;NM_001289064;NM_001289063	Body;Body;Body;Body		OpenSea	0.0981735
cg00624418	chr5	1282357	TERT;TERT	NM_198255;NM_198253	Body;Body	chr5:1282649-1283244	N_Shore	0.0905411
cg00624853	chr21	36209098	RUNX1;RUNX1;RUNX1	NM_001122607;NM_001001890;NM_001754	Body;Body;Body		OpenSea	0.0960325
cg00625120	chr15	70396986				chr15:70387929-70393206	S_Shelf	0.117377
cg00625323	chr6	83109949					OpenSea	0.0857758
cg00625436	chr11	34706961					OpenSea	0.120046
cg00625457	chr19	45950396				chr19:45946742-45946953	S_Shelf	0.0904536
cg00625517	chr16	81678905	CMIP;CMIP	NM_198390;NM_030629	Body;Body		OpenSea	0.103884
cg00625752	chr18	56516933					OpenSea	0.098242
cg00626451	chr7	67162178					OpenSea	0.0983302
cg00626702	chr4	1647016	FAM53A	NM_001013622	Body	chr4:1645886-1646324	S_Shore	0.126103
cg00626977	chr2	70682404	TGFA;TGFA;TGFA;TGFA	NM_001308159;NM_001308158;NM_003236;NM_001099691	Body;Body;Body;Body		OpenSea	0.0934565
cg00627018	chr5	125826400	GRAMD3;GRAMD3;GRAMD3;GRAMD3;GRAMD3	NM_023927;NM_001146321;NM_001146322;NM_001146320;NM_001146319	Body;Body;Body;Body;Body		OpenSea	0.102291
cg00627092	chr6	146052300	EPM2A;EPM2A	NM_001018041;NM_005670	Body;Body	chr6:146055896-146056981	N_Shelf	0.093088
cg00628451	chr1	229291302					OpenSea	0.0957022
cg00629028	chr15	78611660					OpenSea	0.0871249
cg00629217	chr4	54425349	LNX1;LNX1	NM_001126328;NM_032622	Body;TSS1500		OpenSea	0.1098
cg00629382	chr8	10268916	MSRA;MSRA;MSRA	NM_001135671;NM_001135670;NM_012331	Body;Body;Body		OpenSea	0.0866395
cg00629513	chr2	205125813					OpenSea	0.0827427
cg00630028	chr6	118665431					OpenSea	0.12757
cg00630761	chr8	94898169					OpenSea	0.102293
cg00631329	chr6	26305371					OpenSea	0.153781
cg00631856	chr10	101673866	DNMBP	NM_015221	Body		OpenSea	0.113399
cg00632256	chr17	29775957	RAB11FIP4	NM_032932	Body		OpenSea	0.100023
cg00632940	chr2	189651242	DIRC1	NM_052952	5'UTR		OpenSea	0.118379
cg00634576	chr10	99343978	HOGA1;HOGA1	NM_001134670;NM_138413	TSS200;TSS200		OpenSea	0.0898768
cg00634989	chr6	21110067	CDKAL1	NM_017774	Body		OpenSea	0.0970496
cg00635155	chr9	139444989				chr9:139439041-139441532	S_Shelf	0.0965534
cg00635221	chr12	28267697					OpenSea	0.0963706
cg00635294	chr1	68850147					OpenSea	0.0900805
cg00635994	chr18	48564941	SMAD4	NM_005359	5'UTR		OpenSea	0.0849977
cg00636067	chr10	60124103	UBE2D1;UBE2D1	NM_001204880;NM_003338	Body;Body		OpenSea	0.103359
cg00636119	chr11	67372952	NDUFV1;NDUFV1;C11orf72	NM_001166102;NM_007103;NR_130935	TSS1500;TSS1500;Body	chr11:67374150-67374726	N_Shore	0.142746
cg00636427	chr18	77190089	NFATC1;NFATC1;NFATC1;NFATC1;NFATC1	NM_006162;NM_172388;NM_172389;NM_172387;NM_172390	Body;5'UTR;Body;Body;Body	chr18:77193463-77193764	N_Shelf	0.105127
cg00636508	chr16	70624430					OpenSea	0.111439
cg00636526	chr11	13740837	FAR1	NM_032228	Body		OpenSea	0.0965365
cg00636737	chr20	62695569	TCEA2;TCEA2	NM_003195;NM_198723	Body;5'UTR	chr20:62693942-62695282	S_Shore	0.0837489
cg00636952	chr19	18013782					OpenSea	0.0874331
cg00637299	chr6	96020209	MANEA-AS1	NR_104136	Body		OpenSea	0.0833308
cg00638020	chr7	158281138	PTPRN2;PTPRN2;PTPRN2	NM_002847;NM_130842;NM_130843	Body;Body;Body	chr7:158281373-158281734	N_Shore	0.0849347
cg00638280	chr2	64349780	PELI1	NM_020651	5'UTR		OpenSea	0.0992823
cg00639575	chr17	36711298	SRCIN1	NM_025248	Body	chr17:36714408-36714825	N_Shelf	0.0855409
cg00639925	chr21	37829516					OpenSea	0.0854189
cg00640033	chr14	22987246					OpenSea	0.145808
cg00640314	chr8	67835853	SNORD87;SNHG6	NR_002598;NR_002599	TSS1500;Body	chr8:67837480-67837954	N_Shore	0.132431
cg00640719	chr16	70426268	ST3GAL2	NM_006927	Body		OpenSea	0.095249
cg00641007	chr8	126981432					OpenSea	0.127847
cg00641052	chr16	50753673	NOD2	NM_022162	Body		OpenSea	0.0869467
cg00641105	chr6	51379049					OpenSea	0.111102
cg00641810	chr19	1387198	NDUFS7	NM_024407	Body	chr19:1387527-1388009	N_Shore	0.0991559
cg00642181	chr1	231917717	DISC1;DISC1;DISC1;DISC1;DISC1;DISC1;DISC1;DISC1;DISC1;DISC1;DISC1;DISC1;DISC1;DISC1;DISC1;TSNAX-DISC1;TSNAX-DISC1;TSNAX-DISC1;TSNAX-DISC1;TSNAX-DISC1;TSNAX-DISC1	NM_001164548;NM_001164556;NM_001164545;NM_001164544;NM_001164539;NM_001012959;NM_001164547;NM_001164546;NM_001164542;NM_001164541;NM_001164538;NM_018662;NM_001164540;NM_001012957;NM_001164537;NR_028396;NR_028395;NR_028394;NR_028398;NR_028397;NR_028393	Body;Body;Body;Body;Body;Body;Body;Body;Body;Body;Body;Body;Body;Body;Body;Body;Body;Body;Body;Body;Body		OpenSea	0.0850487
cg00642274	chr2	85633015	CAPG;CAPG;CAPG	NM_001747;NM_001256140;NM_001256139	5'UTR;5'UTR;5'UTR		OpenSea	0.0899996
cg00642641	chr16	50113788	HEATR3	NM_182922	Body		OpenSea	0.147896
cg00643051	chr5	53455211	ARL15	NM_019087	Body		OpenSea	0.118412
cg00643235	chr6	24650840	TTRAP	NM_016614	3'UTR		OpenSea	0.0855529
cg00643301	chr21	40420050					OpenSea	0.13312
cg00643662	chr13	20988729	CRYL1	NM_015974	Body	chr13:20989007-20989836	N_Shore	0.125324
cg00643864	chr10	115855613					OpenSea	0.0914016
cg00643876	chr16	2550122	TBC1D24	NM_020705	Body	chr16:2550047-2550508	Island	0.084257
cg00644252	chr11	96698526					OpenSea	0.0980736
cg00644330	chr6	86129097					OpenSea	0.0882795
cg00644351	chr10	121271840	RGS10;RGS10	NM_001005339;NM_002925	Body;Body		OpenSea	0.121098
cg00644536	chr9	113505193	MUSK;MUSK;MUSK	NM_005592;NM_001166281;NM_001166280	Body;Body;Body		OpenSea	0.0852405
cg00644629	chr1	29598263	PTPRU;PTPRU;PTPRU;PTPRU	NM_133178;NM_001195001;NM_005704;NM_133177	Body;Body;Body;Body		OpenSea	0.0860607
cg00645241	chr5	4585327					OpenSea	0.117378
cg00645405	chr4	16575349	LDB2;LDB2;LDB2;LDB2	NM_001290;NM_001304434;NM_001304435;NM_001130834	Body;Body;Body;Body		OpenSea	0.0986207
cg00645687	chr10	115704988					OpenSea	0.094974
cg00645884	chr10	6110377					OpenSea	0.085304
cg00646200	chr1	148855367				chr1:148853996-148855761	Island	0.0840306
cg00646615	chr7	142362255					OpenSea	0.0841928
cg00646786	chr17	7411513	POLR2A	NM_000937	Body		OpenSea	0.125244
cg00647005	chr12	123672242	MPHOSPH9;MPHOSPH9	NR_103517;NM_022782	Body;Body		OpenSea	0.112372
cg00647067	chr1	62218696	INADL	NM_176877	5'UTR		OpenSea	0.08425
cg00647173	chr2	183410536					OpenSea	0.118436
cg00647217	chr1	165086866				chr1:165086756-165087026	Island	0.0943586
cg00647262	chr6	157746584	C6orf35	NM_018452	TSS1500	chr6:157744004-157745217	S_Shore	0.113384
cg00647859	chr1	185534625					OpenSea	0.14291
cg00647879	chr7	2088756	MAD1L1;MAD1L1;MAD1L1	NM_003550;NM_001013837;NM_001013836	Body;Body;Body	chr7:2089593-2089881	N_Shore	0.116018
cg00647881	chr1	153536528	S100A2	NM_005978	5'UTR		OpenSea	0.0964651
cg00647899	chr5	62983112					OpenSea	0.0927979
cg00648184	chr17	60828157	MARCH10;MARCH10	NM_001100875;NM_152598	Body;Body		OpenSea	0.147711
cg00648409	chr9	126558932	DENND1A;DENND1A	NM_020946;NM_024820	Body;Body		OpenSea	0.0930125
cg00648532	chr12	107300784					OpenSea	0.0892428
cg00648558	chr1	35220224	GJB5	NM_005268	TSS1500		OpenSea	0.107727
cg00648856	chr15	40523353	PAK6;PAK6	NM_001128629;NM_001128628	5'UTR;5'UTR		OpenSea	0.132752
cg00648955	chr2	31456217	EHD3	NM_014600	TSS1500	chr2:31456740-31457653	N_Shore	0.0885905
cg00649425	chr11	116761535	SIK3;SIK3;SIK3	NM_001281748;NM_001281749;NM_025164	Body;Body;Body		OpenSea	0.0824352
cg00650019	chr6	46729061					OpenSea	0.134706
cg00650240	chr21	17952105	MIR99AHG;MIR99AHG;MIR99AHG;MIR99AHG	NR_027790;NR_111005;NR_111004;NR_027791	Body;Body;Body;Body		OpenSea	0.104465
cg00650877	chr20	39974102	LPIN3;LPIN3	NM_001301860;NR_126051	5'UTR;Body		OpenSea	0.0989484
cg00650925	chr1	226862915	ITPKB-IT1;ITPKB	NR_103784;NM_002221	TSS200;Body		OpenSea	0.0854628
cg00650954	chr8	81915414	PAG1	NM_018440	5'UTR		OpenSea	0.0870622
cg00651649	chr15	66373287	MEGF11	NM_032445	Body		OpenSea	0.0988073
cg00651977	chr12	54817420	LOC102724050;LOC102724050;LOC102724050	NR_120488;NR_120487;NR_120486	Body;Body;Body		OpenSea	0.0928052
cg00652726	chr3	68922188	FAM19A4;FAM19A4	NM_182522;NM_001005527	Body;Body		OpenSea	0.112851
cg00652846	chr3	112934087	BOC	NM_033254	5'UTR	chr3:112930437-112931506	S_Shelf	0.0973745
cg00653063	chr1	237002043	MTR;MTR;MTR	NM_001291940;NM_000254;NM_001291939	Body;Body;Body		OpenSea	0.0911843
cg00653085	chr1	53385434	ECHDC2	NM_018281	Body	chr1:53386617-53387523	N_Shore	0.0909767
cg00653429	chr8	109105497					OpenSea	0.119603
cg00653662	chr11	86716709					OpenSea	0.117131
cg00654596	chr5	177018549	TMED9	NM_017510	TSS1500	chr5:177019064-177019634	N_Shore	0.0848592
cg00654991	chr6	37069749					OpenSea	0.0947135
cg00655147	chr10	91292402	SLC16A12	NM_213606	5'UTR	chr10:91294947-91295925	N_Shelf	0.115223
cg00655679	chr12	96828199					OpenSea	0.0911948
cg00655782	chr12	5418956					OpenSea	0.0951724
cg00655804	chr11	12966852					OpenSea	0.0854292
cg00655875	chr7	30959805	AQP1;AQP1;AQP1;AQP1	NM_198098;NM_001185060;NM_001185061;NM_001185062	Body;TSS1500;TSS1500;TSS1500		OpenSea	0.0948699
cg00656735	chr6	41470922				chr6:41472816-41473291	N_Shore	0.0843483
cg00656820	chr2	202506468	ALS2CR4;ALS2CR4	NM_001044385;NM_152388	Body;Body	chr2:202507139-202508270	N_Shore	0.112363
cg00657389	chr5	114759416					OpenSea	0.141962
cg00657447	chr9	102866787	INVS;INVS;INVS;INVS;INVS;INVS	NM_014425;NM_183245;NM_014425;NM_183245;NR_051962;NR_051962	5'UTR;5'UTR;ExonBnd;ExonBnd;ExonBnd;Body		OpenSea	0.121406
cg00657581	chr3	9973478	IL17RC;IL17RC;IL17RC	NM_153460;NM_153461;NM_032732	Body;Body;Body	chr3:9974379-9975722	N_Shore	0.0868189
cg00657904	chr20	1853195					OpenSea	0.0919903
cg00658007	chr1	211666129	RD3;RD3;RD3;RD3	NM_001164688;NM_001164688;NM_183059;NM_183059	1stExon;5'UTR;1stExon;5'UTR		OpenSea	0.0910971
cg00658704	chr15	35999901					OpenSea	0.0907394
cg00658836	chr19	10818034	QTRT1	NM_031209	Body		OpenSea	0.0876279
cg00659068	chr2	158325964					OpenSea	0.0997075
cg00659590	chr1	11549275	PTCHD2	NM_020780	5'UTR		OpenSea	0.0924411
cg00659878	chr1	229706242					OpenSea	0.0909036
cg00659910	chr8	64617139					OpenSea	0.090205
cg00659990	chr4	56417081				chr4:56411993-56413357	S_Shelf	0.112725
cg00660167	chr17	80200974				chr17:80202799-80203289	N_Shore	0.0843391
cg00660452	chr21	37756397	CHAF1B	NM_005441	TSS1500	chr21:37757496-37758113	N_Shore	0.090409
cg00660661	chr6	114015233					OpenSea	0.138298
cg00662863	chr4	185776095					OpenSea	0.0871307
cg00663719	chr16	78231199	WWOX;WWOX	NM_016373;NM_130791	Body;Body		OpenSea	0.0910242
cg00663750	chr1	225935657					OpenSea	0.197481
cg00664054	chr8	21998309	REEP4	NM_025232	Body	chr8:21998711-21999544	N_Shore	0.127327
cg00664555	chr9	75169228	TMC1	NM_138691	5'UTR		OpenSea	0.128422
cg00664860	chr11	16191645	SOX6;SOX6;SOX6;SOX6	NM_001145811;NM_033326;NM_017508;NM_001145819	Body;Body;Body;Body		OpenSea	0.0946335
cg00665505	chr10	26046844					OpenSea	0.0834929
cg00666105	chr3	181428377	SOX2OT;SOX2	NR_004053;NM_003106	Body;TSS1500	chr3:181430141-181431076	N_Shore	0.0842067
cg00666109	chr1	213434284	RPS6KC1;RPS6KC1	NM_012424;NM_001136138	Body;Body		OpenSea	0.110016
cg00666360	chr7	21789391	DNAH11	NM_001277115	Body		OpenSea	0.0896621
cg00666820	chr20	10467212	SLX4IP	NM_001009608	Body		OpenSea	0.0864152
cg00667343	chr1	244624249	C1orf101;C1orf101	NM_001130957;NM_173807	TSS1500;TSS1500	chr1:244624501-244624920	N_Shore	0.0868544
cg00668519	chr3	11597941	VGLL4;ATG7;VGLL4;ATG7;VGLL4;ATG7;VGLL4	NM_014667;NM_001144912;NM_001128220;NM_001136031;NM_001128219;NM_006395;NM_001128221	3'UTR;3'UTR;3'UTR;3'UTR;3'UTR;3'UTR;3'UTR		OpenSea	0.139
cg00668592	chr8	143386385	TSNARE1	NM_145003	Body		OpenSea	0.110698
cg00669024	chr13	24318208	MIPEP	NM_005932	Body		OpenSea	0.119159
cg00669198	chr15	35774388	DPH6	NM_080650	Body		OpenSea	0.14591
cg00669330	chr2	242810917	C2orf85	NM_173821	TSS1500	chr2:242808405-242808618	S_Shelf	0.123414
cg00669876	chr12	59195970	LOC100506869	NR_126341	Body		OpenSea	0.102812
cg00670166	chr21	16386988	NRIP1	NM_003489	5'UTR		OpenSea	0.0891259
cg00670212	chr3	101712884	LOC152225	NR_026934	Body		OpenSea	0.101786
cg00670420	chr9	6470544	UHRF2;UHRF2	NR_046386;NM_152896	Body;Body		OpenSea	0.10274
cg00670637	chr7	91142388					OpenSea	0.0858489
cg00670939	chr8	95879376	INTS8;INTS8;INTS8;INTS8;INTS8;INTS8	NM_017864;NR_073445;NR_073444;NR_073445;NR_073444;NM_017864	ExonBnd;ExonBnd;ExonBnd;Body;Body;Body		OpenSea	0.0846864
cg00671823	chr16	27558770	GTF3C1	NM_001520	Body	chr16:27560979-27561560	N_Shelf	0.105077
cg00672291	chr1	45807191	TOE1;MUTYH;MUTYH;MUTYH;MUTYH;MUTYH;MUTYH;MUTYH;MUTYH	NM_025077;NM_001048172;NM_001048173;NM_001293196;NM_001293190;NM_001048171;NM_001128425;NM_012222;NM_001293192	Body;TSS1500;TSS1500;TSS1500;TSS1500;TSS1500;TSS1500;TSS1500;TSS1500	chr1:45805564-45805983	S_Shore	0.100419
cg00672952	chr4	170089872	SH3RF1	NM_020870	Body		OpenSea	0.110775
cg00673578	chr8	62647147					OpenSea	0.121199
cg00674043	chr18	61254447	SERPINB13	NM_012397	TSS200		OpenSea	0.109488
[truncated: 70,890 more rows]

## Sheet: Table S3
CpG	chromosome	positiona	N	Offspring_Schizophrenia_beta	Offspring_SmokingInitiation_beta	Offspring_EducationalAttainment_beta	Offspring_SocialDeprivation_beta	Offspring_BMI_beta	Offspring_Height_beta	Moth_Schizophrenia_beta	Moth_SmokingInitiation_beta	Moth_EducationalAttainment_beta	Moth_SocialDeprivation_beta	Moth_BMI_beta	Moth_Height_beta	Fath_Schizophrenia_beta	Fath_SmokingInitiation_beta	Fath_EducationalAttainment_beta	Fath_SocialDeprivation_beta	Fath_BMI_beta	Fath_Height_beta	Offspring_Schizophrenia_se	Offspring_SmokingInitiation_se	Offspring_EducationalAttainment_se	Offspring_SocialDeprivation_se	Offspring_BMI_se	Offspring_Height_se	Moth_Schizophrenia_se	Moth_SmokingInitiation_se	Moth_EducationalAttainment_se	Moth_SocialDeprivation_se	Moth_BMI_se	Moth_Height_se	Fath_Schizophrenia_se	Fath_SmokingInitiation_se	Fath_EducationalAttainment_se	Fath_SocialDeprivation_se	Fath_BMI_se	Fath_Height_se	Offspring_Schizophrenia_p	Offspring_SmokingInitiation_p	Offspring_EducationalAttainment_p	Offspring_SocialDeprivation_p	Offspring_BMI_p	Offspring_Height_p	Moth_Schizophrenia_p	Moth_SmokingInitiation_p	Moth_EducationalAttainment_p	Moth_SocialDeprivation_p
cg23733394	1	839752	1236	0.003967	0.00303342	0.00173507	0.00376224	-0.00145995	-0.00184234	-0.000440182	-0.00397314	-0.00628133	-0.00359693	-0.000659135	-0.000530143	-0.00207078	0.00229762	-0.00295753	-0.00900994	0.00253749	-0.000723401	0.00571188	0.00579001	0.00581337	0.00487495	0.00580019	0.00561795	0.00513214	0.00570586	0.00575419	0.00488626	0.00492814	0.00546101	0.00498664	0.00581364	0.00514052	0.0054528	0.00499954	0.00526295	0.487358	0.600344	0.765351	0.440263	0.801267	0.742958	0.931649	0.486224	0.275005	0.461651
cg22226438	1	854766	1236	-0.0041602	-0.00146807	0.00318247	-0.00143908	-0.000839494	-0.00459008	0.00416049	-0.000106803	-0.00106982	0.00212696	0.000763531	0.0036966	-0.000925109	-0.00440049	-0.00193017	0.00371363	-0.00128535	0.00706154	0.00409428	0.00436353	0.00410921	0.00365326	0.00396908	0.00391868	0.00390057	0.004126	0.00419081	0.00371478	0.00343979	0.00354637	0.0035969	0.00400299	0.00383886	0.00386405	0.00364022	0.00371517	0.309581	0.736538	0.438652	0.693643	0.83249	0.241465	0.286135	0.979349	0.798509	0.566938
cg21786289	1	854966	1237	0.00242355	0.00220116	0.00370081	0.00333133	0.00142952	0.00118401	0.00186149	-0.000445091	-0.00539789	-0.00390452	-0.00477292	-0.00169865	0.000236949	0.00189456	-0.00460973	-0.00546165	0.00186121	-0.00440726	0.00513086	0.00549637	0.00530309	0.0043975	0.00511172	0.00506179	0.00492516	0.00541951	0.00509902	0.00466611	0.00446137	0.00465941	0.00459037	0.00530047	0.00496452	0.00519579	0.00475494	0.0050453	0.636679	0.688806	0.485266	0.44872	0.779742	0.815054	0.705463	0.934545	0.289776	0.402715
cg13176867	1	855425	1237	0.00559077	-0.000462845	0.00130442	0.00408951	0.00425821	0.000864292	0.00182898	-0.00235237	-0.00433322	-0.00621146	-0.00559344	-0.00230586	-0.00167277	0.000140858	-0.00564065	-0.00259148	0.000710575	-0.00242237	0.00590784	0.00619533	0.0061603	0.00510582	0.00590115	0.00563773	0.00563891	0.00600431	0.00588861	0.0052505	0.00514867	0.00534342	0.00543894	0.00588031	0.00566509	0.0056502	0.00547484	0.00567108	0.34398	0.940446	0.832305	0.42316	0.470546	0.878158	0.745673	0.695221	0.461813	0.2368
cg15105996	1	855445	1234	0.00235769	0.00131209	0.00425215	0.00315295	0.0027732	-0.000137858	0.00144397	-0.00278743	-0.00210736	-0.00463922	-0.00335875	0.00049812	-7.48328e-05	0.00309316	-0.0030114	-0.00393298	0.000369607	-0.00281343	0.00411917	0.00424913	0.00412735	0.00345393	0.00403164	0.00412646	0.00388146	0.00420764	0.00419334	0.00357133	0.00348423	0.00368372	0.00368476	0.00417686	0.00369361	0.00377746	0.00365338	0.00383718	0.567072	0.75748	0.302898	0.361318	0.491542	0.973349	0.70988	0.50767	0.615282	0.193937
cg14156792	1	870958	1237	0.00371965	0.00313765	0.00377108	0.00261325	0.000101266	-0.00324644	-0.0012108	-0.0032565	-0.00415229	-0.00400753	-0.000515923	0.00278711	-0.000795145	-0.000668459	-0.00269169	-0.00397896	0.00163467	-0.00419745	0.00429699	0.00448392	0.00443283	0.00381958	0.00426815	0.00417878	0.00420653	0.00447658	0.00425706	0.00388983	0.00371036	0.00384527	0.00400642	0.00438629	0.00415741	0.00417579	0.00392972	0.00419404	0.386687	0.48408	0.394927	0.493867	0.981071	0.437226	0.77347	0.466949	0.329367	0.302888
cg02439789	1	871441	1237	0.00456093	0.00358909	0.00251211	0.00710074	-0.000644494	-0.0030084	-0.000664394	-0.00624896	-0.00999199	-0.00809208	-0.00289626	0.00251971	0.00051611	0.00154914	-0.00157017	-0.00936029	0.00334029	-0.00584487	0.00615042	0.00627427	0.00622923	0.00509364	0.00585388	0.00591235	0.00592307	0.00619705	0.00612785	0.00545347	0.00524939	0.00536484	0.00532622	0.00618394	0.00582037	0.00598956	0.0053375	0.00588511	0.458351	0.5673	0.686744	0.163306	0.912333	0.61087	0.910688	0.313274	0.102978	0.137851
cg22485363	1	872385	1235	0.00315716	0.000768858	0.00222269	0.00272884	0.00108916	7.28081e-05	0.00193552	-0.0033854	-0.00269102	-0.0031765	-0.00153183	-0.000893323	0.00111861	0.0011753	-0.00384343	-0.00209414	0.00169496	-0.000299327	0.00452495	0.00462017	0.00459448	0.00395277	0.00448679	0.0044097	0.00454022	0.00454357	0.00466301	0.00409099	0.00396737	0.00396658	0.00388438	0.00447906	0.00416027	0.00414024	0.00393597	0.00423313	0.485351	0.867832	0.628545	0.489967	0.8082	0.986827	0.669886	0.456213	0.563873	0.437476
cg09789536	1	896226	1237	0.00478563	0.000228597	-0.00139841	0.002173	0.00343309	0.00246108	0.00020613	-0.00369386	-0.00184057	-0.00475079	-0.00571112	-0.0018526	-0.00168528	0.000430595	-0.00162029	-0.00291904	-0.000607616	-0.00357198	0.00434034	0.00468198	0.00460816	0.00391009	0.00458549	0.00440537	0.00423292	0.00456525	0.00439084	0.00400866	0.00392509	0.00415363	0.00405075	0.00444078	0.00421825	0.00424719	0.00414475	0.00429262	0.270204	0.961059	0.761536	0.578388	0.454047	0.576397	0.961161	0.418443	0.675081	0.235965
cg01108617	1	898744	1237	-0.00250751	0.00146994	-0.000476946	-0.00118204	-0.00165609	-0.00592805	0.00990672	-0.00320952	-0.000687182	-1.38152e-05	-0.000868107	0.00756812	0.00180499	-0.00247596	-0.00190332	0.00253106	-0.00173387	-0.00465217	0.00430544	0.00413975	0.0043861	0.00372913	0.00375366	0.00420038	0.00401132	0.00414025	0.00389522	0.00387829	0.00366094	0.00376383	0.00382851	0.00394891	0.00388522	0.00433043	0.00366944	0.00371152	0.560294	0.722529	0.913409	0.751263	0.659073	0.158152	0.0135229	0.438221	0.859966	0.997158
cg25742326	1	901449	1237	0.00103576	0.000302835	0.00168962	0.00352975	0.00504923	0.00271098	0.00126601	-0.000301691	-0.00301341	-0.0092144	-0.00233096	-0.00337423	0.00284747	0.00239917	-0.00269295	-0.00333268	-0.000733665	-0.00351527	0.00467334	0.0048023	0.0048137	0.00442769	0.00459744	0.00492416	0.00451041	0.00470422	0.00481023	0.00403195	0.00422697	0.00428563	0.00416802	0.00481488	0.00434223	0.0042062	0.00413487	0.00420184	0.824601	0.949718	0.725587	0.425336	0.272088	0.581944	0.77895	0.948865	0.531014	0.0222925
cg04865998	1	906965	1237	0.00510944	0.000621518	-0.00238932	0.000331613	-0.0112834	-0.00108222	0.00614238	-0.0074331	-0.00182015	-0.00684686	0.00422742	-0.000916118	-0.00288799	-0.00864498	-0.000286188	-0.00599986	0.00918892	0.00185395	0.00505563	0.00532983	0.00554079	0.00444827	0.00464072	0.00508893	0.00474023	0.00503509	0.00489564	0.0046257	0.0043025	0.00460122	0.00469089	0.00480517	0.00510305	0.00475206	0.00470722	0.00487276	0.312187	0.907168	0.666305	0.940574	0.0150407	0.831592	0.195045	0.139874	0.710049	0.138826
cg07195057	1	907118	1237	0.00337041	0.00110097	0.00406131	0.00341032	0.00186176	-0.00172	0.00294129	-0.00449908	-0.00614556	-0.00554396	-0.0035631	0.00057189	-0.00211681	0.000539885	-0.004358	-0.00464317	0.000987261	-0.00400115	0.00493157	0.00519709	0.00509481	0.00441123	0.00496501	0.00492077	0.0046967	0.00505616	0.004876	0.00443831	0.00430677	0.00453341	0.00456122	0.00484511	0.00459782	0.00479629	0.00456665	0.00476695	0.494331	0.832229	0.425365	0.439463	0.707678	0.726685	0.531153	0.373562	0.207537	0.211623
cg09582238	1	916663	1237	-0.00175189	-0.00372498	-0.00316072	0.00108887	-0.0016057	0.00109047	0.00345179	-0.00349548	0.00349563	-0.00784593	-0.00314113	0.000803865	0.000310353	0.00060684	0.00212067	-0.000244868	-0.000684633	-0.00260241	0.00404935	0.00455491	0.00442878	0.00376352	0.00435894	0.00428986	0.00379883	0.00419002	0.00397024	0.00369552	0.00396383	0.00378952	0.00395653	0.00406443	0.00392715	0.00371141	0.00374714	0.00380818	0.66528	0.413475	0.475426	0.772335	0.712598	0.799344	0.363538	0.404145	0.378612	0.0337462
cg13219080	1	942161	1237	0.000543412	0.00341095	-0.00318915	0.00647762	-0.00362563	-0.000754968	0.0037952	-0.00379267	-0.00495117	-0.00425818	-0.00134063	0.0029404	-0.00144349	0.00104697	-0.00370374	-0.00197846	0.00507355	-0.00265262	0.00491785	0.00487727	0.00558664	0.00428766	0.00456316	0.00485695	0.00455841	0.00454526	0.00508628	0.00427281	0.00420967	0.0044813	0.00468827	0.00495412	0.00497974	0.00445086	0.00428086	0.00457039	0.912014	0.48433	0.568099	0.13085	0.426879	0.876474	0.405086	0.404043	0.330336	0.318971
cg09364122	1	942198	1237	0.0032996	0.00115415	0.00348566	0.00287505	0.00260541	-0.00226872	0.00214927	-0.00147567	-0.00350081	-0.00598474	-0.00269452	-0.000168652	-0.00151065	-0.000442596	-0.00279202	-0.00267504	-0.00147515	-0.00455385	0.00456623	0.0046855	0.00464677	0.00390933	0.00441088	0.00448159	0.00424902	0.00455	0.00451038	0.0038722	0.00378286	0.00407297	0.00391764	0.00449793	0.00405572	0.00433142	0.00407383	0.00410012	0.469919	0.805432	0.453179	0.462077	0.554736	0.612694	0.612978	0.745693	0.437651	0.12221
cg17006413	1	942451	1237	0.00276502	0.00125565	0.00188796	0.00357418	3.50371e-05	-0.00454192	0.00188484	-0.00250708	-0.00379265	-0.00723313	-0.00297222	0.00448693	0.000469897	-0.000397155	-0.00195535	-0.00457281	0.00220427	-0.00345731	0.00477417	0.00510805	0.00504653	0.00419589	0.00468014	0.00468623	0.00448663	0.00490743	0.00461804	0.00427449	0.00410268	0.00437133	0.00452323	0.00490427	0.00469288	0.00467986	0.00435842	0.00450674	0.562479	0.805823	0.708323	0.394308	0.994027	0.332443	0.674412	0.609439	0.411493	0.0906151
cg21472517	1	942471	1237	0.00576596	0.0011532	-0.000325905	0.00446545	0.00362051	0.0014507	0.00193757	-0.00279577	0.000946635	-0.00771951	-0.00338052	-0.000695026	-0.00501139	0.00435284	-0.00423362	-0.00333038	-0.00213219	-0.00480769	0.00507824	0.00528724	0.00518547	0.0044501	0.00506775	0.00488314	0.00485459	0.00504251	0.00505814	0.00442779	0.00426833	0.00456002	0.0047339	0.00494752	0.00483631	0.00464173	0.00471952	0.00477118	0.256197	0.827343	0.949886	0.315644	0.474966	0.766404	0.689803	0.579278	0.851543	0.0812597
cg18019572	1	942489	1237	0.00534465	-0.00392343	0.000962109	0.00326972	0.00368001	-0.00288253	0.00181628	6.54467e-05	-0.00324226	-0.00576466	-0.00518432	-0.000969511	-0.0028072	0.00154532	-0.00128824	-0.00328338	-4.4051e-05	-0.00159941	0.00418015	0.00431078	0.00430326	0.00359454	0.00409984	0.00401067	0.00394219	0.00431808	0.00425636	0.00366067	0.0036854	0.00366917	0.00370513	0.00400501	0.00395407	0.00393174	0.00385765	0.00389601	0.201045	0.362747	0.823087	0.363014	0.369399	0.472317	0.644993	0.987907	0.446212	0.115313
cg22673826	1	942498	1237	0.00265437	0.00428728	-0.00144267	0.00177814	0.00100115	-0.00103629	0.00423678	-0.00473036	0.000314363	-0.0079718	-0.00179513	-0.0016284	9.13422e-06	-0.000360661	-0.0011917	0.002548	0.00127043	0.000156247	0.00427658	0.00424979	0.00421923	0.00344295	0.00419587	0.00401827	0.00381944	0.00387716	0.00409632	0.00336791	0.00356746	0.00370364	0.00341859	0.00395975	0.00396884	0.00372389	0.00365446	0.00384294	0.534813	0.313061	0.732406	0.605534	0.811413	0.796489	0.267315	0.222443	0.938828	0.0179334
cg01922485	1	942696	1237	-0.0110112	0.000390807	-0.00349955	0.00189102	-0.00680118	-0.00665193	0.00939085	-0.00462977	0.00244619	-0.00368502	-0.000464403	0.00780792	0.00505036	-0.00586546	0.00289541	0.00371889	0.000263599	0.00376214	0.00436219	0.00490893	0.00452527	0.00414369	0.00429306	0.0047708	0.00400478	0.00450869	0.00412962	0.00396285	0.00403528	0.00422354	0.00419738	0.00439255	0.0044567	0.00429396	0.00417042	0.00405388	0.011595	0.936546	0.439323	0.648131	0.113142	0.163227	0.0190316	0.304489	0.553613	0.352427
cg26155520	1	943647	1237	0.00371514	0.00206096	-0.00163845	-0.00047402	-0.00410562	-0.00309517	-0.00268115	-0.00272074	-0.00153099	-0.00313899	-2.05158e-05	0.00214889	-0.00196355	0.00374124	-5.34488e-05	-0.00267164	0.00312388	-0.00634507	0.00519483	0.00541818	0.00516785	0.0044952	0.00509845	0.00502126	0.00482812	0.00508836	0.00511235	0.00444719	0.00418898	0.00441305	0.00437149	0.00504231	0.00501363	0.00479165	0.00464883	0.00479745	0.474509	0.703664	0.751208	0.916019	0.420665	0.537622	0.578676	0.592858	0.764582	0.48029
cg24704476	1	956799	1236	0.00362155	0.00124367	0.00137832	0.00174975	0.00121798	-0.00298535	-0.000561669	-0.00211374	-0.00258565	-0.00297187	-0.00272007	4.94713e-05	-8.04753e-06	0.00113593	-0.00369936	-0.00381047	0.000616631	-0.00200903	0.00452912	0.00471498	0.00476721	0.00396949	0.00456256	0.00442319	0.00430378	0.00464556	0.00446045	0.00405587	0.00390451	0.0041167	0.00418236	0.004433	0.00425433	0.0044057	0.00422197	0.00438917	0.423934	0.791956	0.772486	0.659357	0.789507	0.49972	0.896166	0.649108	0.562128	0.463721
cg18272461	1	960761	1237	0.00533659	0.00216054	0.00106811	0.00264425	0.00145796	0.00143301	0.00104978	-0.00178022	-0.00145408	-0.00594294	-0.0049395	-0.00231011	-0.00211212	0.0016958	-0.00239514	-0.00709266	0.00154313	-0.00413598	0.00495146	0.00526272	0.00505028	0.00429619	0.00497551	0.004916	0.00467081	0.00517276	0.0051063	0.00434013	0.00419541	0.00447838	0.00433424	0.00495112	0.00462086	0.00471783	0.00450868	0.00471012	0.281131	0.681412	0.832501	0.538234	0.769502	0.77067	0.822172	0.730731	0.775826	0.170906
cg27541454	1	975551	1237	0.00621695	0.00667279	0.00167432	0.00225194	-0.00392187	-0.00193189	-0.000210174	-0.00801527	-0.00452107	-0.00871359	0.00200952	0.00079639	-0.00443145	-0.00077505	-0.00125233	0.00141696	-0.00239206	-0.00265571	0.00465165	0.00501207	0.00491381	0.00401594	0.00440558	0.00444858	0.0043508	0.00492092	0.00485814	0.00408066	0.00405161	0.00434701	0.00423909	0.00464619	0.00441264	0.00438808	0.00411516	0.00441526	0.181385	0.183076	0.733301	0.574968	0.373356	0.664092	0.961472	0.103353	0.352052	0.0327333
cg24730157	1	984428	1237	0.00521943	0.00123632	0.0031572	0.00301614	0.00296249	-0.00283762	0.000434021	-0.00181609	-0.0045114	-0.00495028	-0.00376717	5.89745e-05	-0.00158417	0.0023862	-0.00151631	-0.00382558	-0.0012109	-0.00367757	0.00475046	0.00495492	0.00476697	0.00414818	0.00464534	0.0046739	0.00451207	0.00483445	0.00473355	0.00419427	0.00404601	0.00419524	0.00418583	0.00467973	0.00445366	0.00463436	0.00433133	0.00449471	0.27189	0.802963	0.507774	0.467165	0.523647	0.543771	0.923369	0.707173	0.340556	0.237902
cg24517686	1	1005398	1237	-0.00489604	0.00111879	0.00058651	0.000716055	-0.00479459	-0.00613498	0.00982654	-0.00124097	0.000789173	-0.0080207	0.0001769	0.00598775	0.00351175	8.80913e-05	-0.00271772	-0.00287602	0.00655392	-0.00228666	0.00453948	0.00507124	0.00499757	0.00425263	0.00463666	0.00475846	0.00420797	0.00490251	0.00485872	0.00402891	0.00396763	0.0041261	0.00419754	0.00479769	0.00433954	0.00413768	0.00418357	0.00432206	0.28079	0.825392	0.906576	0.866285	0.301107	0.197301	0.0195318	0.800168	0.870972	0.0465042
cg26111997	1	1009281	1237	-0.00594398	0.00147065	0.00137867	0.00127419	-0.00029176	0.00170068	0.00994199	-0.00629573	-0.00227757	-0.00805953	-0.00441745	0.00272619	0.00488884	-0.000332148	-0.00550553	-0.00071542	-0.0022397	-0.00336083	0.00436568	0.00461967	0.00475378	0.00367232	0.00448409	0.00439852	0.004066	0.00448177	0.00452747	0.00367669	0.00405664	0.0038439	0.00398461	0.00433466	0.00412569	0.00413538	0.00405336	0.00406878	0.173349	0.750223	0.771805	0.728612	0.948122	0.699017	0.0144791	0.160098	0.614925	0.0283749
cg25646531	1	1009741	1237	-0.0017147	5.35171e-07	-0.00030515	0.00661741	-0.00282986	-0.000366545	0.0083089	-0.00292796	0.00157075	-0.0069795	-0.00385219	0.000699371	0.00299723	0.00461262	-0.00245059	-0.00491039	0.000278212	-0.00329969	0.00415149	0.00428129	0.00446442	0.00362106	0.00417814	0.00410793	0.00407789	0.00429554	0.00426991	0.00362313	0.00371331	0.00372553	0.00379583	0.00411526	0.00408737	0.00398851	0.00399362	0.00392067	0.679584	0.9999	0.945506	0.0676277	0.498215	0.9289	0.041595	0.495474	0.712975	0.0540576
cg10782557	1	1010139	1237	0.00107056	-0.000631913	-0.00175849	0.00158348	-0.00129124	6.93245e-05	0.00280087	-0.0039208	0.00110326	-0.00535075	-0.000641645	0.00220464	-0.000777952	0.000790941	-0.00267769	-0.00426577	0.00394243	-0.00221588	0.00503131	0.00522114	0.00538799	0.00447279	0.00494194	0.00491221	0.00502947	0.00504517	0.00518899	0.00454152	0.00451687	0.00438727	0.00461712	0.00509995	0.00472952	0.00494188	0.00470079	0.00494791	0.831499	0.903668	0.744143	0.723321	0.793876	0.98874	0.577601	0.437077	0.831627	0.238723
cg20961824	1	1046086	1237	0.00464109	-6.96083e-06	-0.0011917	0.00356109	0.00394355	0.000168411	-5.49639e-05	-0.000794496	-0.000819707	-0.00323268	-0.00522657	-0.00304936	0.0017532	0.00114202	-0.00117061	-0.00399019	0.00106926	-0.00293943	0.00434452	0.00470157	0.00446018	0.00392192	0.0045063	0.00427356	0.00424707	0.00449193	0.00441714	0.0038556	0.00392311	0.00396374	0.00408643	0.00441834	0.00418471	0.00417947	0.00407919	0.00414516	0.285402	0.998819	0.789326	0.36388	0.381508	0.968565	0.989674	0.859609	0.852779	0.401785
cg12097325	1	1076431	1236	0.00326162	0.000860185	0.00300455	0.000993923	-0.000291365	-0.000347414	0.00194998	-0.00332106	-0.00241983	-0.00288347	-0.000496519	0.000113741	9.56675e-05	0.00080045	-0.00485984	-0.00302958	0.00235703	-0.00303363	0.00374629	0.00394854	0.00395737	0.00318112	0.00373948	0.00360497	0.00379335	0.00392673	0.0039575	0.00335095	0.00322396	0.00332896	0.00340893	0.00375821	0.00364909	0.00362335	0.00349637	0.00359933	0.383958	0.827547	0.447716	0.754703	0.937895	0.923226	0.607217	0.397689	0.5409	0.389518
cg09661118	1	1094764	1236	0.00317631	0.00497248	-0.00421492	-0.000786667	0.000517677	0.000936575	0.00203165	-0.00462415	0.00100388	-0.00357987	-0.00252004	-0.00177437	-0.000653674	0.00200312	-0.00047124	-0.00146747	-0.00105648	-0.00378215	0.00552153	0.00580271	0.00555793	0.00487863	0.00556069	0.00547788	0.00552997	0.00560037	0.00559257	0.00489631	0.00463348	0.00486576	0.00489523	0.00538969	0.00501598	0.00515277	0.00516404	0.005123	0.565116	0.391487	0.448235	0.871898	0.925827	0.864244	0.713329	0.408982	0.857543	0.464697
cg21778193	1	1098070	1236	0.0051509	0.00022758	0.00378797	0.0045274	0.00209285	-0.000810677	0.00107979	-0.00214318	-0.00511845	-0.00615263	-0.00282795	0.000281035	-0.000459027	0.00313754	-0.00432176	-0.0064179	0.0019962	-0.00341198	0.00522204	0.00555628	0.0052441	0.00464268	0.00526702	0.00522056	0.00496517	0.00540732	0.00520732	0.00471735	0.0045642	0.00480168	0.00451997	0.00523088	0.00493671	0.00507109	0.00468123	0.0049189	0.323948	0.967328	0.470092	0.329476	0.691109	0.876596	0.827839	0.691848	0.32564	0.192146
cg22521151	1	1098900	1237	0.00746534	0.00313068	0.00257343	0.0030702	0.00309075	0.00466468	0.00198274	-0.00343717	-0.00573287	-0.00680053	-0.00430458	-0.00497501	-0.00118613	0.000212277	-0.00572273	-0.00379162	0.00119212	-0.00708296	0.00589193	0.00612425	0.00585529	0.00497385	0.00551975	0.0055113	0.00572231	0.00602538	0.00606136	0.00525259	0.00509459	0.00518665	0.00529372	0.00583422	0.0054119	0.00558328	0.00510584	0.0053891	0.205139	0.609215	0.660296	0.537057	0.575518	0.397338	0.728972	0.568373	0.344248	0.195423
cg00207921	1	1098992	1237	0.00437175	0.000651184	0.00259995	0.00334285	0.00209399	-0.00119213	0.000222676	-0.00145823	-0.00382054	-0.00470012	-0.00383251	-0.00194503	-0.000348001	0.00208936	-0.00383011	-0.00587916	0.000915808	-0.00411138	0.00481248	0.00497429	0.00491824	0.00427336	0.00473205	0.00474447	0.00459396	0.0049018	0.00483886	0.00431242	0.00417286	0.00429543	0.00436288	0.00469706	0.00456967	0.00466854	0.00440476	0.0046522	0.363656	0.895847	0.597059	0.434066	0.658119	0.801607	0.961341	0.766094	0.429788	0.275756
cg20544808	1	1099051	1237	0.00475297	0.00030222	0.0019998	0.00300908	0.00267608	-0.0012605	-0.000188225	-0.00347304	-0.00538533	-0.00476364	-0.00438941	5.2166e-05	-0.00215873	0.000769052	-0.00249982	-0.003776	0.000147306	-0.00372863	0.0041151	0.00434328	0.00418454	0.00363844	0.00408733	0.00405527	0.00393409	0.00412774	0.00410294	0.00366031	0.00355768	0.00371444	0.00371969	0.00397046	0.00385605	0.00395542	0.00373397	0.00394261	0.248088	0.944525	0.632721	0.408224	0.512645	0.75593	0.96184	0.400129	0.189333	0.193111
cg18792131	1	1099166	1237	0.00119569	5.08344e-05	0.00336042	0.00403431	0.00344282	-0.00018612	0.00619498	-0.00298687	-0.00577437	-0.00578322	-0.00343035	-0.000505404	-0.00124564	0.00219688	-0.0025497	-0.00541259	0.00118	-0.00372548	0.00561034	0.00565704	0.00571541	0.00473955	0.00546179	0.00544105	0.00535502	0.00553743	0.00546343	0.00485948	0.00485051	0.00500692	0.00498349	0.00539902	0.00518916	0.00532118	0.00518862	0.00525534	0.831232	0.99283	0.55656	0.394658	0.528467	0.972712	0.247332	0.589613	0.290552	0.234011
cg08090385	1	1099583	1237	0.00660652	-0.00127249	0.000411438	0.00391735	0.003212	0.000817678	-0.000377975	-0.00107444	-0.000856515	-0.00712267	-0.00476275	-0.00191735	-0.00063584	0.00499694	-0.00203049	-0.00203957	-0.00085101	-0.000850432	0.00660364	0.00695971	0.00662924	0.00567372	0.00647788	0.00639495	0.00635192	0.00669893	0.0065786	0.00583939	0.00563752	0.00582948	0.0058873	0.0065396	0.00638922	0.00627787	0.00579268	0.00613189	0.317099	0.854926	0.950512	0.489919	0.620007	0.898257	0.952549	0.872574	0.896411	0.222555
cg08474826	1	1099630	1234	0.00335924	0.002139	-0.00266734	-0.000306835	0.000450328	0.00176735	0.00222004	-0.00233227	0.00298776	-0.00478787	-2.50837e-05	-0.00250113	-0.000191016	0.000624401	0.00147453	-0.00383851	0.000767756	-0.00439282	0.0050232	0.00498911	0.00493325	0.00415495	0.00476663	0.00472243	0.00481009	0.00487583	0.00506115	0.00413072	0.00397467	0.00429528	0.00438132	0.0047108	0.00455956	0.00440941	0.00423553	0.00455316	0.503659	0.668117	0.588724	0.941131	0.924732	0.708222	0.644412	0.632414	0.554968	0.24642
cg04972348	1	1100035	1237	0.00114402	0.000500882	-0.00302194	0.00322241	0.000804266	-0.00345272	0.00264876	-0.00385805	-0.00176773	-0.00890973	-0.00234551	0.00321079	-0.00130015	0.00131334	-0.000468314	-0.00704023	0.00341899	-0.00393977	0.00585107	0.00606403	0.00597323	0.00498661	0.0058831	0.00560118	0.00574755	0.00608058	0.0058334	0.00521052	0.00509847	0.00510222	0.0052287	0.00569984	0.00543419	0.00565632	0.00527688	0.00565	0.844983	0.93417	0.612917	0.518142	0.891262	0.537613	0.644906	0.525763	0.761863	0.0872748
cg06618740	1	1100126	1236	0.00309533	0.000742466	0.00591816	0.00283028	0.00184453	-0.00225168	0.0035961	0.00107394	-0.00547779	-0.00590895	-0.0029993	0.00245275	0.00461585	0.00137644	-0.00580143	-0.00486769	0.000858592	-0.00116004	0.00429726	0.00477949	0.0045437	0.00415914	0.00461069	0.00415766	0.00437483	0.00452256	0.00471676	0.00401544	0.00398509	0.00380876	0.00386433	0.00454546	0.00432043	0.00436603	0.00423232	0.00415057	0.471338	0.87655	0.192746	0.496191	0.689116	0.588111	0.411078	0.812299	0.245501	0.14114
cg15414773	1	1100360	1237	0.00188979	0.00612451	0.000734503	0.000295361	0.000346118	0.0032608	0.00260935	-0.00465629	-0.00142414	-0.00449612	-0.000457004	-0.00217076	-0.00323352	0.00302387	-0.00277505	-0.000691747	0.00058575	-0.00752973	0.00430013	0.00454451	0.00484029	0.003958	0.00439802	0.00424128	0.00451318	0.00448945	0.00462461	0.0038888	0.00399684	0.00383287	0.00427888	0.00430895	0.00431693	0.00413849	0.0041687	0.00432757	0.660319	0.177764	0.879386	0.940514	0.937272	0.441997	0.563155	0.299661	0.758121	0.247611
cg21475076	1	1100493	1237	0.00147276	0.0031988	0.00240058	0.00378896	0.000460536	-0.00127944	0.00346932	-0.00469506	-0.00415999	-0.00553075	-0.0025159	0.000814049	0.00239921	-0.000752134	-0.00279299	-0.00565541	0.00190074	-0.00477362	0.00489561	0.00516208	0.00503026	0.00433195	0.00472354	0.00484068	0.00468155	0.00501864	0.00493706	0.00445343	0.00429763	0.00435979	0.00446051	0.0049249	0.00460387	0.00479869	0.00438127	0.0046705	0.763542	0.535473	0.6332	0.381762	0.922331	0.79154	0.458656	0.349518	0.39945	0.214271
cg13449535	1	1101348	1237	0.00144339	0.00114533	0.00270744	0.00326879	-0.00418098	-0.00195755	0.00246572	-0.00143204	-0.0038244	-0.00498045	0.000757196	-0.0027029	0.00109071	0.00113164	-0.00442632	-0.00397579	0.00371907	-0.00279837	0.004714	0.00498332	0.00464791	0.00388351	0.00473879	0.00443159	0.00446471	0.00470487	0.00452722	0.00417462	0.00398547	0.00415628	0.00406492	0.00463005	0.00430237	0.00450694	0.00416269	0.00441509	0.759459	0.818222	0.560225	0.399951	0.377621	0.658688	0.580764	0.760844	0.398247	0.232858
cg10333212	1	1126163	1237	0.000811637	-0.00229627	-0.00990856	-0.000704548	-0.00454535	0.000166135	0.006896	-0.00090102	0.00533144	-0.00539774	0.00261395	0.00154043	-0.00340875	-0.000734504	-0.00111312	3.19983e-05	-0.000435962	-0.000885932	0.00397681	0.00442562	0.00445781	0.00367808	0.00451239	0.00441974	0.00394991	0.0042469	0.00428485	0.00368089	0.00403068	0.0038235	0.00386304	0.00410663	0.00404676	0.00409381	0.00420182	0.00411177	0.838281	0.60386	0.0262333	0.848092	0.313789	0.970015	0.080835	0.831983	0.213406	0.142533
cg19092396	1	1143751	1237	0.00223321	0.00812837	0.00383067	0.000884841	0.00109828	-0.000527495	-0.00123591	-0.00328751	-0.00309723	-0.00274127	-0.00119685	0.000319599	0.00152381	-0.0014218	-0.00382002	-0.0027653	0.000456393	-0.00450319	0.0046271	0.00469008	0.00446096	0.00385885	0.00431136	0.00441212	0.00430467	0.00466389	0.00457833	0.00386867	0.00381239	0.00397955	0.00411713	0.00433234	0.00411212	0.00426919	0.00405166	0.00419447	0.629353	0.0830782	0.390501	0.818634	0.798922	0.904835	0.774028	0.480882	0.498724	0.478584
cg02296931	1	1144658	1237	0.00785213	0.000402933	-0.0027975	0.00291187	0.00382053	0.00504517	-0.00430375	-0.000185255	-0.0035869	-0.00671293	-0.00404087	-0.00224311	-0.0027476	0.00685608	0.000665857	-0.00389667	-0.00500027	-0.00826548	0.00630946	0.00652881	0.00656485	0.00558696	0.00631121	0.0063206	0.0061782	0.00636614	0.00612879	0.00578211	0.00545684	0.00561973	0.00579486	0.00614517	0.00607987	0.00619081	0.00573921	0.00612918	0.213315	0.950789	0.67001	0.602234	0.544943	0.424748	0.486051	0.976785	0.558377	0.245648
cg03058163	1	1153338	1237	0.0100026	-0.0111916	0.00572123	-0.000984598	0.00166112	-0.0088929	-0.00897962	0.0020088	-0.00578791	0.00386681	-0.000826265	0.00302034	-0.00976211	0.00398545	-0.00279285	0.00450473	-0.00442619	0.00303136	0.00484275	0.0049296	0.00477727	0.00379228	0.00506137	0.004823	0.00446121	0.00479658	0.00483913	0.00393867	0.00454484	0.00437093	0.00440617	0.00487525	0.00476183	0.0042504	0.0047474	0.00470547	0.0388772	0.0231897	0.231074	0.795147	0.742764	0.0652045	0.0441336	0.675363	0.231672	0.32622
cg17414873	1	1160713	1237	0.00694815	0.00366073	0.00196788	0.00272328	-0.000304057	0.0015898	-0.00189504	-0.00280988	-0.00523488	-0.00805827	-0.00369382	-0.00114394	-0.00087675	0.00348198	-0.00290539	-0.00545984	0.00100749	-0.00414682	0.00571496	0.00596118	0.00589707	0.00478998	0.00548761	0.00551007	0.00555568	0.00586422	0.00590296	0.00488646	0.00503825	0.00504323	0.00506661	0.0055585	0.0053571	0.00522531	0.00514223	0.0052493	0.224068	0.539152	0.738602	0.569671	0.955813	0.772944	0.733029	0.631827	0.375175	0.0991265
cg14830045	1	1173264	1237	0.00706466	0.000623245	0.00217937	0.00525832	0.00341064	0.00191282	-0.00061615	-0.00543035	-0.00380125	-0.00608857	-0.00250773	-0.00418287	-0.0023717	0.00145882	-0.00432801	-0.00445911	0.000858503	-0.00584639	0.00704472	0.00746472	0.00733872	0.0060731	0.00718874	0.0070182	0.00686965	0.00733204	0.00715118	0.00641325	0.00635464	0.006358	0.00636102	0.00711307	0.00690995	0.00681261	0.00651059	0.00675614	0.315942	0.93346	0.76649	0.386579	0.635185	0.785199	0.928532	0.458916	0.595034	0.342431
cg13440692	1	1186357	1237	0.00389982	0.00279075	0.00251547	0.00161816	0.00142293	-0.00101505	0.00212104	-0.00323974	-0.00357892	-0.00353051	-0.00372	-0.00058336	-0.0009207	0.00114299	-0.00267587	-0.00370885	0.000670981	-0.00426862	0.00474373	0.00498886	0.00497667	0.00401433	0.00476681	0.00466858	0.00457302	0.00495499	0.00484593	0.00424385	0.0041464	0.00426625	0.00422224	0.00471263	0.00439358	0.00459222	0.00438147	0.00450221	0.41102	0.575892	0.613241	0.686877	0.765315	0.827879	0.64278	0.513218	0.460185	0.405458
cg23891364	1	1207789	1237	0.00371999	0.00199909	0.00293598	0.00177205	0.000587597	-0.00127241	-0.000177572	-0.00256746	-0.0036096	-0.00465304	-0.00410405	-0.000240748	-0.000258917	0.00114157	-0.00288691	-0.00478199	0.000899747	-0.00461989	0.00464364	0.00488656	0.00451505	0.00393514	0.0044686	0.00443131	0.0043861	0.00473747	0.00467164	0.00405371	0.00391279	0.00402411	0.00405786	0.0046475	0.0042879	0.00437175	0.00416049	0.00439043	0.423077	0.682467	0.515522	0.652483	0.895384	0.774004	0.967706	0.587855	0.439722	0.251031
cg03003335	1	1229351	1237	0.00418503	0.00555712	0.00352467	0.000374449	0.0020053	0.000402359	0.001233	-0.00329334	-0.0044116	-0.00400384	-0.00337542	-0.00198585	-0.00132169	0.000968491	-0.00425323	-0.00427451	0.00138809	-0.0037806	0.0052361	0.00533842	0.00551784	0.0049104	0.00546704	0.00525972	0.00501216	0.00532243	0.00523105	0.00474456	0.00460598	0.00477376	0.00482863	0.00517651	0.00507303	0.00518235	0.00479522	0.0050703	0.424137	0.297892	0.522969	0.939215	0.713769	0.939023	0.805681	0.536071	0.399034	0.398736
cg06981504	1	1234844	1237	0.00261137	0.00258568	0.000594598	0.00170561	0.00193394	0.00100689	0.00166058	-0.00306556	-0.0010686	-0.00335314	-0.000888425	-0.00143553	0.00105149	0.000568888	-0.00186208	-0.00307264	-0.00122406	-0.00457247	0.00460072	0.00480351	0.00463231	0.00393912	0.00453471	0.00425011	0.0044012	0.00473174	0.00473946	0.00407275	0.00395335	0.00391664	0.00414723	0.00445377	0.00426829	0.00433529	0.00425655	0.00435512	0.570306	0.590377	0.897865	0.66502	0.669762	0.812728	0.705949	0.517068	0.821615	0.410331
cg17712416	1	1238436	1237	-0.00321271	0.00314722	-0.000716583	0.00212558	-0.00297688	0.00263423	0.00437669	-0.00234905	0.00039134	-0.00357358	-0.000974807	0.00172544	-5.7388e-06	-0.00339165	-0.00323679	0.000749844	0.00075614	-0.00322994	0.00375985	0.00427645	0.00394537	0.00336945	0.00392839	0.00386912	0.00389811	0.00386653	0.00389807	0.00345033	0.00344851	0.0034238	0.00355135	0.0038563	0.00363693	0.00366468	0.00372289	0.00346668	0.39284	0.461766	0.855876	0.528146	0.448579	0.495976	0.261535	0.543496	0.920032	0.300333
cg25203980	1	1238595	1237	0.00417561	0.00345056	0.00370483	0.00187381	0.00366296	0.00128519	0.000711201	-0.000149677	-0.00430749	-0.0087397	-0.003763	-0.00204424	0.00201271	-6.68509e-05	-0.00615909	-0.000125769	-0.00322143	-0.00426441	0.00542419	0.0063873	0.00577714	0.0048744	0.00555706	0.00560333	0.00516135	0.00580219	0.005708	0.00492774	0.00492873	0.00521612	0.00503305	0.00549576	0.00547353	0.00526862	0.00525907	0.00521883	0.441411	0.589044	0.521333	0.700668	0.509796	0.818588	0.890404	0.97942	0.450465	0.0761337
cg02953397	1	1238678	1237	0.00671437	0.00546643	0.00229165	0.000421893	0.00298206	0.000849272	0.00051345	-0.00145979	-0.00810506	-0.00863379	-0.00101682	0.00134328	0.00390655	-0.00242916	-0.00444039	-0.00367609	-0.000210479	-0.00570196	0.00612021	0.00615343	0.00582021	0.00505404	0.0060323	0.00597568	0.00579923	0.00626084	0.00600303	0.00497721	0.00507369	0.00538224	0.00575429	0.00571827	0.00565401	0.00578525	0.00552658	0.00563157	0.272605	0.37435	0.693772	0.933473	0.62106	0.886984	0.929449	0.815636	0.176964	0.0828003
cg18565510	1	1238702	1237	0.0032543	0.00209247	-4.27095e-05	0.00209704	0.0012363	-0.000751123	0.00273098	-0.00503785	-0.00340823	-0.00363284	-0.0031629	0.000268377	-0.000185619	0.000218768	-0.00263003	-0.00347465	0.00117017	-0.00186262	0.00468896	0.00467449	0.00467903	0.00399116	0.00447189	0.00446035	0.00438388	0.00460329	0.0046656	0.00405947	0.00396068	0.00409731	0.00410847	0.00447889	0.00421285	0.0044183	0.00411782	0.00432421	0.48766	0.654416	0.992717	0.599291	0.782195	0.866268	0.53331	0.273779	0.465083	0.370837
cg09556527	1	1239259	1237	0.00576718	0.00346362	0.00150768	0.00525604	0.00408418	0.000942459	-0.000610192	-0.00468469	-0.00286991	-0.00614469	-0.00338102	-0.00398149	-0.00190774	0.000114174	-0.0026449	-0.0060962	-0.000496996	-0.00479412	0.00526519	0.005442	0.00549838	0.00456459	0.00519455	0.00508453	0.0050919	0.00537376	0.00527544	0.00475427	0.00461619	0.00477771	0.00487436	0.00512467	0.00512092	0.00513578	0.00485818	0.00507033	0.273367	0.524476	0.783928	0.249534	0.431724	0.852948	0.904613	0.383333	0.586431	0.196199
cg07181952	1	1239999	1237	-0.00722293	0.00436987	-0.00253604	-0.0018578	0.00606617	-0.00292086	0.00879229	-0.00330149	0.00158875	-0.000794036	0.00101581	-0.000992309	0.00505188	-0.00760774	-0.00566718	0.00456165	-0.00828237	0.00189767	0.00448206	0.00454445	0.00450655	0.00403967	0.00432451	0.00463923	0.0041396	0.00424077	0.00411584	0.00380916	0.00391581	0.00415282	0.00419544	0.00416632	0.00447517	0.00417054	0.00400723	0.00444694	0.107066	0.336258	0.573608	0.645596	0.160695	0.528956	0.0336748	0.436267	0.699491	0.834874
cg06085743	1	1245014	1237	0.00727229	-0.00433783	0.00174139	0.00632523	0.00417165	0.00226599	0.000812172	-0.000871653	-0.00273332	-0.00897764	-0.00575182	-0.00456928	-0.00377856	0.00402312	-0.00300068	-0.00541333	0.000601055	-0.00481943	0.00566046	0.00563305	0.00547152	0.00473212	0.00544312	0.00560043	0.00515637	0.00568527	0.00557931	0.00501631	0.00477784	0.00522711	0.00510473	0.00552778	0.0051505	0.0055731	0.00491549	0.00531601	0.198879	0.44126	0.750284	0.181334	0.443434	0.685764	0.874844	0.878148	0.624203	0.0735039
cg23931819	1	1245076	1237	0.000356522	-0.000783326	0.00190294	0.0030952	0.000151293	-8.49966e-05	0.000674169	0.000607437	-0.00556349	-0.00380087	-0.00407149	-0.00191479	-0.00135556	0.00131197	-0.00384452	-0.00219931	-0.000225686	-0.00583485	0.00469997	0.00489355	0.0045702	0.00391337	0.00442911	0.00440162	0.00441905	0.00490736	0.00448933	0.00398882	0.00398058	0.00414401	0.00418382	0.0047274	0.00427	0.00441396	0.00417853	0.00418119	0.939534	0.872824	0.677131	0.428985	0.972751	0.984594	0.878745	0.901489	0.215246	0.34065
cg02506753	1	1245184	1237	-0.00330679	0.00274312	-0.00679136	0.00160405	-0.00388846	-0.00403387	0.00926385	-0.0037465	-0.000487068	-0.00763553	-0.00272133	0.0055529	0.00114935	-0.000615048	-0.00146423	-0.00200808	0.00369726	-0.00178283	0.00485311	0.0049527	0.00509074	0.00403715	0.00483349	0.00469908	0.00448107	0.00466377	0.00477032	0.00395188	0.00423479	0.00424806	0.00452918	0.00465797	0.00438489	0.00423102	0.00441552	0.00441629	0.495635	0.579672	0.182184	0.69113	0.421119	0.390651	0.0387029	0.42179	0.918674	0.0533442
cg24252805	1	1266548	1237	0.00912825	0.00337434	0.00266757	0.00316768	0.00236389	0.00333967	0.00126799	-0.00307347	-0.00452434	-0.00610829	-0.00284691	-0.00299328	-0.00265435	0.000455277	-0.00535545	-0.00569549	-0.000164241	-0.00757439	0.00588741	0.00616325	0.00618662	0.0052815	0.00574748	0.00584238	0.00578885	0.00604671	0.00589557	0.00539508	0.00508799	0.00525182	0.005284	0.00579906	0.00563062	0.00566658	0.00542312	0.00560775	0.121029	0.58404	0.666335	0.54866	0.680858	0.567574	0.826618	0.611251	0.442836	0.257552
cg14890378	1	1266652	1234	0.00242489	0.00118967	0.00165066	0.00332073	0.00337465	0.0018246	0.00176564	-0.00181708	-0.000672513	-0.00551646	-0.00440244	-0.00263508	0.000912828	0.0019041	-0.0012175	-0.00515206	0.00172968	-0.00326102	0.0042828	0.00458042	0.00437561	0.00384429	0.00444417	0.00410626	0.00418544	0.00436272	0.00436505	0.00383332	0.00370781	0.00377959	0.00383926	0.00432205	0.00404432	0.00421781	0.00390176	0.00405306	0.571263	0.795073	0.705994	0.387693	0.447648	0.656793	0.673133	0.677043	0.877557	0.150127
cg06802641	1	1267252	1234	-0.00846487	-0.00270719	0.00327659	0.00321837	-0.00288975	-0.000623724	0.00375727	0.000393827	-0.00345559	-0.00218066	-0.00132427	0.00338158	0.00111163	-0.000934066	-0.000787437	-0.00215995	-0.00153657	0.00195755	0.00408877	0.00434669	0.00429876	0.00350565	0.00392792	0.00414017	0.00380668	0.00419845	0.00402202	0.00366028	0.00384371	0.00376037	0.00379432	0.00398671	0.00378163	0.00423686	0.00384542	0.00386786	0.0384265	0.533404	0.445931	0.358592	0.461917	0.880251	0.323632	0.925266	0.390249	0.551333
cg16174225	1	1268469	1237	0.00251232	0.00168188	-0.00205147	0.00127257	0.000714265	0.00333505	0.00418583	-0.0020429	0.000421536	-0.00746402	-0.000634854	-0.00351331	0.000695371	0.00411656	-0.00260755	-0.00484982	0.00157765	-0.00551216	0.00548774	0.00578457	0.0056704	0.00459999	0.00543726	0.00512341	0.00537971	0.00556838	0.00555834	0.00476612	0.00464507	0.00469032	0.00499345	0.0053749	0.00516415	0.0052071	0.00498812	0.00511801	0.647092	0.771241	0.717511	0.782052	0.895487	0.515083	0.436524	0.713712	0.939548	0.117335
cg00002593	1	1268793	1237	0.00651774	0.000358497	0.00190915	0.00259906	0.00527264	0.0012319	0.00118686	-0.00250202	-0.00366187	-0.00617274	-0.00546853	-0.00131762	-0.0025685	0.00357602	-0.000765831	-0.00382933	-0.00130588	-0.00677561	0.00572297	0.00597088	0.00595468	0.00500379	0.00555818	0.0055347	0.00545904	0.00584765	0.00590066	0.00506766	0.00496988	0.00511806	0.00498382	0.00570896	0.00536546	0.00545544	0.00513434	0.00532803	0.254756	0.952123	0.748503	0.60347	0.34281	0.823864	0.827887	0.668747	0.534872	0.223199
cg16575694	1	1273375	1237	0.00530562	-0.000293365	0.0117281	-0.000813938	0.0044887	-0.00320726	-0.00216483	0.00578098	-0.00178917	-0.00700221	0.00192942	0.00428182	-0.00954045	0.00068863	-0.0087416	-0.00165362	-0.0086066	0.00217277	0.00592192	0.00557658	0.00537967	0.00524892	0.00533381	0.00532151	0.00537052	0.00494985	0.00552369	0.00480582	0.00460638	0.00511529	0.005462	0.00513147	0.00545729	0.00485199	0.00533374	0.00526617	0.370291	0.958045	0.0292511	0.876768	0.400036	0.546711	0.686879	0.242843	0.746007	0.145109
cg15976416	1	1280157	1236	-0.00706603	-0.000614884	-0.00265695	0.00327668	0.000510734	-0.00207511	0.00898383	-0.00387623	0.00356593	-0.00690641	-0.00149645	0.00529909	0.00505971	0.000531605	-0.000196559	-0.00461814	-0.00184295	-0.00123523	0.00381026	0.00440681	0.00435885	0.00334318	0.00382079	0.00414746	0.00362266	0.00387526	0.00371777	0.00320989	0.00379852	0.0036233	0.00366932	0.00377427	0.00381416	0.00379621	0.003735	0.0034309	0.0636714	0.889031	0.542158	0.327032	0.893662	0.61684	0.0131421	0.317189	0.337479	0.0314287
cg17838754	1	1281005	1231	-0.00477853	-0.000640718	0.000841182	0.00158252	-0.00480357	-0.00420063	0.00280959	-8.1345e-06	0.00297048	0.00704191	0.000900366	0.000268128	-0.00307233	-3.58395e-05	-0.00454066	0.00252523	0.000359704	0.00515635	0.00434922	0.00472956	0.00470397	0.0040912	0.0045171	0.00442559	0.00425402	0.00424728	0.00447703	0.00429784	0.00388311	0.00390373	0.00373969	0.00432293	0.00460413	0.00436065	0.00409535	0.00454213	0.271895	0.892239	0.858076	0.698896	0.287592	0.342535	0.508962	0.998472	0.507015	0.101322
cg09569143	1	1282740	1237	0.00516594	0.000684528	0.00139858	0.00460156	0.00161649	-0.00213793	0.00136123	-0.00339955	-0.00212374	-0.00605795	-0.00307761	-0.000917881	-0.000491666	0.000294334	-0.00360446	-0.00381228	0.00111888	-0.00068261	0.00400283	0.00415361	0.00423033	0.00367596	0.0040295	0.00382948	0.00400157	0.0041721	0.00410565	0.00371299	0.00359576	0.00351711	0.00376547	0.0039845	0.00373438	0.00396612	0.00380416	0.0038106	0.196852	0.869099	0.74094	0.210644	0.688299	0.576652	0.733725	0.415169	0.604965	0.102773
cg13932473	1	1282742	1236	0.00284699	-0.00275586	-0.00191725	0.00323003	-0.00204984	-0.00506563	0.0023085	-0.00264425	-0.00408919	-0.00346131	-0.00654593	-0.00355865	-0.00422075	0.00115239	0.00153632	0.00443118	0.00517826	0.00371987	0.00413113	0.00464676	0.0046903	0.00384303	0.00430704	0.00408468	0.00403404	0.00420554	0.00401452	0.0033891	0.00383956	0.00380059	0.0043905	0.00416502	0.00427649	0.00398354	0.00383826	0.0041406	0.490725	0.553134	0.682709	0.400633	0.634125	0.214919	0.567149	0.529511	0.308393	0.307109
cg21679391	1	1286917	1236	-0.00110894	0.0161917	0.00423818	0.00165524	-0.00419416	-0.00602777	0.00239749	-0.00887508	-0.00259083	-0.00802746	-0.00156603	0.00246537	0.00233624	-0.00418191	-0.0105903	-0.0124648	-0.00195512	0.00573414	0.00593338	0.00655302	0.00638943	0.00521498	0.0060902	0.00635653	0.00588892	0.00602161	0.00600822	0.00527302	0.00599903	0.0054669	0.005777	0.00575539	0.00593166	0.00525492	0.00578068	0.00605938	0.85174	0.013478	0.507132	0.75094	0.491029	0.342987	0.68392	0.140516	0.666313	0.127918
cg23377249	1	1299875	1237	-0.00371968	0.000870221	0.00543453	-0.00267563	-0.00100818	-0.00502863	-0.000174778	0.00285054	-0.000545227	0.00372062	0.00159214	0.00112399	0.000833469	-0.00637238	-0.00372303	0.00552464	0.00079427	0.00372753	0.00402638	0.00421558	0.00440606	0.00350252	0.00419484	0.00400027	0.0040939	0.00415645	0.00416288	0.00354935	0.00361843	0.00359067	0.00374543	0.00404657	0.00380804	0.00385529	0.00374551	0.0039076	0.355576	0.836455	0.217418	0.444917	0.810069	0.208727	0.965947	0.492833	0.895796	0.294522
cg05387269	1	1306946	1237	0.00415297	0.00256606	-0.00660925	-0.00335985	0.00400982	0.00695382	-0.00153639	-0.00385345	0.0018013	-0.00327025	-0.00496692	-0.00613101	0.000220821	0.00463196	-0.000441729	-0.00390651	-0.000655847	-0.0045041	0.00607772	0.00638237	0.00638859	0.0052212	0.0063391	0.0059946	0.00601352	0.00631975	0.00621513	0.00539904	0.00540379	0.00554257	0.0055859	0.00609601	0.00593317	0.00572859	0.00556548	0.00579192	0.494411	0.687645	0.300884	0.519899	0.527025	0.246044	0.798346	0.542029	0.771951	0.544708
cg04988279	1	1327757	1232	-0.000353762	0.00107679	-0.00600293	0.0018637	-0.00518075	-9.0571e-05	0.000748824	-0.00199224	0.0029738	-0.00363189	0.0019485	0.00148038	0.0022362	0.00448918	7.60161e-05	-0.00385995	0.00429432	-0.00282626	0.00369174	0.00383591	0.00385082	0.00309571	0.00376162	0.00340421	0.00374316	0.00349806	0.00364303	0.00331261	0.00302071	0.00318813	0.00354701	0.00354486	0.0035835	0.00336079	0.00343757	0.00364431	0.923659	0.77893	0.119026	0.547157	0.168431	0.978774	0.841441	0.568999	0.414329	0.272912
cg08387662	1	1342812	1237	-0.0101764	-0.00574171	-0.00159503	-0.00104041	-0.000365269	0.00136563	0.0123262	-0.0020555	-0.00322129	-0.00474841	-0.00494807	0.00393797	0.00532062	-0.00105666	-0.000499472	0.00613723	-0.00532537	0.00755539	0.00371835	0.00420409	0.00392779	0.00373249	0.00386984	0.0041862	0.00347717	0.00384199	0.00356838	0.00352274	0.00382281	0.00372138	0.00357558	0.00383516	0.00388529	0.0038636	0.00365544	0.00368212	0.00620393	0.172019	0.684678	0.780441	0.924801	0.744256	0.000392752	0.592643	0.366668	0.177681
cg00060374	1	1355235	1237	0.00312215	0.00231251	0.000248935	0.000516005	0.00302908	-0.00193845	0.000998715	-0.00490305	-0.00451093	-0.00322981	-0.00450165	-0.00112741	0.000344059	0.000678157	-0.00159963	-0.00396493	0.0013249	-0.0048342	0.00486119	0.00519824	0.00520038	0.00430352	0.00488685	0.00494374	0.00466979	0.00509874	0.00501511	0.00445362	0.00431089	0.00443354	0.00446768	0.00490753	0.00469911	0.0048638	0.0045982	0.00478752	0.520704	0.656418	0.961821	0.90456	0.535361	0.694983	0.830651	0.336241	0.368404	0.468323
cg17507949	1	1355999	1237	0.00107069	0.0114742	0.000357187	0.00433714	0.0120788	-0.00323427	-0.00832587	-0.00671676	0.00440163	0.00240617	-0.019255	0.000480657	0.00345544	-0.0103789	-9.02887e-05	0.000133529	-0.0111397	-0.00272175	0.00637594	0.00717662	0.00683467	0.00542744	0.00647245	0.00628931	0.00593863	0.00646956	0.00591432	0.0054852	0.00593703	0.00558543	0.00624811	0.00649279	0.0066666	0.00572933	0.00612657	0.00606203	0.866641	0.109858	0.958321	0.424225	0.0620143	0.607078	0.16092	0.299172	0.456736	0.660904
cg15633699	1	1356728	1237	0.00246503	0.00207288	0.00347963	0.00411272	0.00103386	-0.0016947	0.00166641	-0.0042014	-0.00525197	-0.00465371	-0.00302278	-0.000126604	0.000348129	-6.95268e-05	-0.00212094	-0.00431826	0.001337	-0.00321631	0.00388936	0.00409125	0.00400875	0.00344373	0.00391815	0.00388545	0.00372094	0.00395592	0.00384145	0.00355897	0.0033928	0.00356187	0.00351116	0.00382398	0.00366836	0.00382885	0.00359295	0.00372767	0.526219	0.612392	0.38539	0.232375	0.791885	0.662716	0.654264	0.288211	0.171567	0.191009
cg10380643	1	1356764	1235	0.00325205	0.00175299	-0.000663942	0.00211049	0.00118329	0.00106046	0.00147248	-0.00653888	-0.00221703	-0.00541986	-0.00248224	-0.000827228	0.00103912	-0.000507174	-0.000491089	-0.00444739	0.00198609	-0.00326417	0.00429309	0.00432989	0.00458691	0.00394267	0.00450622	0.00443988	0.0043061	0.00438812	0.00428359	0.0038481	0.00373037	0.00398682	0.00381668	0.00423391	0.00406957	0.00418119	0.00394744	0.00411157	0.448745	0.685582	0.884911	0.592446	0.792866	0.811223	0.732387	0.13619	0.604763	0.158997
cg20598347	1	1356852	1237	-0.00216353	-0.00381749	0.00724346	0.000940229	-0.000589194	-0.00381964	0.00560967	0.00226434	-0.00542157	-0.00632103	-0.00414959	0.00603932	-0.00213837	-0.000490636	0.00237567	0.00799818	-0.00129817	0.0029322	0.00651728	0.00723184	0.00666811	0.00602407	0.00654016	0.00744614	0.00617016	0.00698632	0.00637897	0.00576603	0.00585609	0.00654594	0.00652702	0.0063978	0.00708338	0.00654608	0.00649655	0.00665957	0.739913	0.597588	0.277353	0.875971	0.928217	0.607973	0.363266	0.745854	0.395374	0.272967
cg02668764	1	1356887	1237	0.00457862	0.00482714	0.00901986	0.00209299	0.0026273	-0.00729814	0.00111014	-0.00537352	-0.00375911	-0.00438711	-6.21395e-05	0.00342296	-0.00209818	0.00131696	-0.00533946	-0.00317996	-0.000359251	0.00376063	0.00444013	0.00466663	0.00475054	0.00416458	0.00451438	0.00429654	0.00420485	0.00452916	0.00423881	0.00390671	0.00389345	0.00405391	0.00433393	0.0043734	0.00440008	0.00431606	0.00420213	0.00435265	0.302452	0.300951	0.0576036	0.615267	0.560577	0.0893926	0.791769	0.235453	0.37517	0.261451
cg15081886	1	1356902	1237	-0.00784136	0.00313769	0.00446523	0.00182555	-0.00732722	-0.01357	0.00738553	-0.00660046	-0.00119709	-8.55164e-05	0.00334029	0.0107296	0.00417641	-0.00492417	-0.00208995	0.00271175	0.0008449	-9.63669e-05	0.00437506	0.00424792	0.00432373	0.00372568	0.00401988	0.00416969	0.00389582	0.00403002	0.00402954	0.00351669	0.00352635	0.00392687	0.00413185	0.00430939	0.00421465	0.00371072	0.00393086	0.00392484	0.0730873	0.460125	0.301732	0.62414	0.0683416	0.00113615	0.0579922	0.101459	0.766406	0.980599
cg23537515	1	1356921	1236	-0.00607955	-0.00363513	0.0034959	-0.00058593	0.00102584	-0.00820348	0.00858404	-0.00253874	-0.00596075	-0.0032377	-0.00209748	0.0103926	0.00519183	-0.00382411	-0.00343502	-0.00129032	0.00203707	0.00593672	0.00365438	0.00419158	0.00383259	0.003321	0.00356656	0.00373414	0.00313011	0.00382559	0.00362654	0.00327037	0.00330966	0.00337061	0.0033909	0.00360434	0.00333871	0.00363468	0.0034234	0.00349603	0.0961856	0.385808	0.361689	0.859955	0.773631	0.0280288	0.00609901	0.506934	0.100249	0.322169
cg12754273	1	1356940	1237	-0.00742095	0.000906626	-0.00208728	0.00204493	-0.00728891	-0.00415194	0.00868726	-0.00438981	0.00583328	-0.00753849	-0.000220866	0.00446071	0.00408762	-0.00363175	-0.0031521	-0.00217966	0.000669885	0.00634471	0.0039952	0.00441303	0.00423324	0.00352302	0.00384483	0.00416172	0.00370338	0.00411564	0.00380628	0.00339956	0.00376936	0.00373939	0.00381019	0.00377811	0.00390675	0.00376386	0.00370875	0.00389044	0.0632453	0.837226	0.621964	0.561612	0.0579902	0.318449	0.018988	0.286145	0.125389	0.0265898
cg26394870	1	1368541	1237	0.0240107	-0.000636955	0.00289918	0.0034235	-0.00411745	0.00596528	-0.011203	0.0101123	0.0104708	-0.0138483	0.000659008	0.00106755	-0.0051378	-0.00138869	-0.00140904	0.00954033	0.00468905	-0.00723784	0.00805077	0.00795306	0.0082454	0.00684704	0.00827798	0.00840575	0.00793915	0.00795876	0.00788794	0.00663748	0.00713572	0.00801593	0.0077358	0.00837456	0.00783715	0.00719137	0.00770122	0.00782465	0.00285992	0.936166	0.725129	0.617077	0.618908	0.47791	0.158212	0.203877	0.184363	0.0369441
cg16784215	1	1370138	1237	0.00667991	0.00139312	0.000321685	0.00164442	0.000420195	0.00449091	-0.00317586	-0.00212764	-0.00303308	-0.00445939	0.000192284	-0.00328325	-0.00154185	0.0037781	0.000269793	-0.00724607	0.0019386	-0.00780943	0.00548332	0.00592969	0.00566816	0.00491881	0.00556061	0.00529038	0.00532634	0.00572508	0.00557968	0.00507663	0.0048496	0.0048946	0.00508116	0.00554703	0.00523286	0.00531762	0.00513871	0.00539407	0.223139	0.814255	0.954742	0.738144	0.939764	0.395947	0.551005	0.710165	0.58672	0.379718
cg09668627	1	1371844	1237	0.00187022	0.00266769	0.00517775	0.00332065	-0.00105673	-0.00495768	0.00269617	-0.00383528	-0.00401766	-0.00503321	-0.00303261	0.00233015	-0.000486025	0.00032762	-0.00784979	-0.00607376	0.00237117	-0.00505983	0.00474733	0.00511729	0.00485239	0.00432968	0.00484633	0.0050179	0.00475583	0.0049136	0.00487781	0.00440055	0.00409393	0.00432458	0.00431652	0.00458267	0.00474272	0.00475704	0.00446874	0.00485263	0.693616	0.602151	0.285948	0.443111	0.827393	0.323152	0.570769	0.435071	0.410132	0.252719
cg13575252	1	1477616	1237	0.00513562	-0.00227335	-0.00162663	0.00045797	0.00328387	-0.00036128	-0.00264764	0.000257527	-0.0041055	-0.00357897	-0.00356294	0.000439193	-0.00130901	0.00105765	-0.000196343	-0.0015558	0.000674865	-0.00405544	0.00408027	0.0043329	0.00422823	0.0037367	0.00408814	0.003924	0.00380897	0.00415219	0.00421866	0.00363364	0.00348606	0.00364518	0.00356017	0.00410787	0.00379598	0.00391093	0.00375032	0.00390191	0.208158	0.599812	0.700454	0.902455	0.421821	0.926643	0.486989	0.950545	0.330466	0.324646
cg24470133	1	1483206	1236	-0.00221698	0.00176058	0.00759839	-0.00234186	0.00294023	0.0018734	0.00229255	-0.00390301	-0.0041464	0.000324254	-0.00284641	-0.00322518	-0.000463317	0.004177	-0.00769582	0.00306308	-0.00207532	-0.000603256	0.00459657	0.00524638	0.00495216	0.00410409	0.0046363	0.00473777	0.00409954	0.00524801	0.00474619	0.00390877	0.00437549	0.00424026	0.00431207	0.00473825	0.00467322	0.00424436	0.00418413	0.00465393	0.629585	0.737188	0.124942	0.568259	0.525966	0.692535	0.576011	0.45705	0.382322	0.933887
cg12734710	1	1486459	1237	0.000183664	0.00430244	0.00778296	0.00278426	-0.0010291	-0.00102956	0.00448055	-0.00619005	-0.00941822	-0.00500937	0.000789104	-0.000923169	-0.00407774	-0.0011794	-0.00458686	1.1331e-05	-0.00162453	-0.00319043	0.00475001	0.00491427	0.00502734	0.0041014	0.00464633	0.00452534	0.00430326	0.00462484	0.00446744	0.00392581	0.0039995	0.00418471	0.00448326	0.00454254	0.00441689	0.00442798	0.00390878	0.004368	0.969157	0.381302	0.121592	0.497229	0.824713	0.820028	0.297783	0.180755	0.0350146	0.201953
cg09517190	1	1492513	1237	-0.00268502	-0.00824532	0.00390532	-0.00283721	0.00866946	-7.91288e-05	0.00464112	0.000832163	-0.0026762	0.0061763	-0.00827519	-0.0012669	0.000972245	-0.000861849	-0.00466863	0.00389411	-0.00204009	0.00674534	0.00481228	0.00460048	0.00489079	0.00403269	0.00458131	0.00472953	0.00434055	0.00450963	0.00419481	0.00390707	0.00407676	0.00421227	0.00443632	0.00432244	0.00432326	0.00407728	0.0043085	0.00429879	0.576878	0.0730893	0.424577	0.481712	0.0584439	0.986651	0.284958	0.853598	0.523488	0.113923
cg08140609	1	1494641	1237	-0.000994497	0.00156308	0.00696239	0.010763	0.00123726	-0.0101611	-0.00101097	-0.000368156	-0.00314467	-0.00158662	-0.00191474	0.0124328	0.000837745	-0.00706395	-0.00397834	-0.00478958	0.0020439	0.00430575	0.00536535	0.00574996	0.00561169	0.00472038	0.00542117	0.00550023	0.00513565	0.0055491	0.00514243	0.00459934	0.00492405	0.00493884	0.0051109	0.0052492	0.00509413	0.00482871	0.00492991	0.00518516	0.85295	0.785744	0.214719	0.0226014	0.81947	0.0646906	0.843942	0.947103	0.540859	0.730119
cg20140735	1	1494726	1237	0.00551956	0.00145238	0.00374056	0.00301483	0.00437881	-0.00271596	0.00144424	-0.00352857	-0.00405234	-0.00553629	-0.00442056	0.000878299	-0.0010084	0.00196465	-0.00175166	-0.00415874	-0.00117822	-0.00592465	0.00525488	0.00553189	0.00529674	0.00450258	0.0051925	0.00501536	0.0050579	0.00543055	0.00519573	0.00467465	0.0045116	0.00476902	0.00467459	0.00518752	0.00502609	0.0051707	0.00484713	0.00508218	0.293549	0.7929	0.480064	0.503127	0.399063	0.588143	0.775229	0.515845	0.435428	0.236285
cg22689324	1	1562397	1232	-0.00671206	0.00136546	0.00284599	-0.00422992	-0.00669835	-0.00478314	0.00342921	-0.000342942	-0.00198279	0.00238265	0.00448119	0.00257794	0.000655016	-0.00404154	-0.00412366	0.00435808	-0.00026949	0.00308537	0.0039446	0.00408152	0.00381101	0.00313832	0.00408344	0.00367046	0.00384299	0.00383091	0.00398921	0.00348325	0.00353088	0.00329147	0.00360311	0.00408458	0.00362381	0.00345333	0.00358163	0.0036965	0.0888335	0.737967	0.455195	0.177713	0.100928	0.192524	0.372217	0.928669	0.619162	0.493957
cg06002660	1	1562745	1237	0.00379449	-0.000999055	-5.68318e-06	0.00195241	0.00129886	-0.000509241	0.00219013	0.00114484	0.00188784	-0.00398761	-0.00107728	0.000593292	-9.80569e-05	0.00191714	-0.00222658	-0.00210282	0.00261948	-0.00185798	0.00426744	0.0043282	0.00424568	0.0037713	0.00428268	0.00411276	0.00421076	0.00424701	0.00426612	0.00379503	0.00373192	0.00367768	0.00373986	0.00418828	0.00393465	0.00400824	0.00378794	0.00388528	0.37391	0.817451	0.998932	0.604666	0.761675	0.901458	0.602975	0.787497	0.658114	0.293376
cg25900627	1	1562767	1235	-0.00560469	0.00337361	0.0107848	-0.00081112	-0.00398974	-0.00507903	0.00512011	-0.00252153	-0.00275596	0.00459946	0.0038094	0.00157256	-0.000846771	-0.00668722	-0.00731752	0.00437304	-0.00149964	0.00247895	0.0039141	0.00411953	0.00416792	0.00353729	0.00399269	0.00399283	0.00404758	0.00408151	0.00403514	0.00352047	0.00349473	0.00351304	0.00367322	0.00408618	0.00388118	0.00387842	0.00367595	0.00387746	0.152166	0.412825	0.00966519	0.818632	0.317668	0.20336	0.205878	0.53671	0.494613	0.191386
cg04854189	1	1562771	1237	0.0026294	0.00154608	-0.0030856	0.00109993	-0.00371812	0.00217516	0.00362873	-0.0015861	0.00242348	-0.00723876	0.000491182	-0.00367457	-0.00400048	0.000343353	-0.00565034	-0.00585158	0.00399751	-0.00502567	0.00495918	0.00501489	0.0050878	0.00407596	0.00476477	0.00476882	0.00496254	0.00507716	0.00494164	0.00427866	0.00433417	0.00437988	0.00448452	0.00469661	0.00455606	0.00449496	0.00466618	0.00447567	0.595967	0.757856	0.544203	0.787269	0.435194	0.648303	0.464642	0.754737	0.623836	0.0906789
cg06080300	1	1563096	1236	-0.00746173	-0.00685791	0.00462498	0.00105935	-0.00244568	-0.0055258	0.00733294	0.00341983	-0.00143485	-0.00312233	-0.00131981	0.00794074	0.00520499	-0.00101203	-0.00351451	-0.00229319	-0.000338448	0.00151619	0.00357788	0.00453754	0.00413595	0.00323958	0.00378067	0.00393099	0.00341716	0.00365539	0.00395058	0.00335154	0.00353527	0.00375949	0.00345659	0.00378329	0.00379173	0.00386717	0.00353408	0.00372458	0.0370226	0.130694	0.263465	0.743667	0.517703	0.159812	0.0318796	0.3495	0.716456	0.351537
cg03972505	1	1602656	1237	0.000961643	0.00196208	0.000151643	-0.00581341	0.00222263	0.00127741	0.00911304	-0.00522995	0.00206102	-0.00281563	0.000558517	-0.00689401	-0.00305957	0.00175171	-0.00314707	-0.000245981	-0.00261915	0.00142713	0.00461108	0.00485706	0.00499907	0.00402346	0.00468891	0.00501233	0.00440534	0.00483375	0.00459662	0.00430739	0.00421667	0.00440642	0.00428098	0.00497093	0.00445799	0.00408208	0.00444153	0.00435639	0.834799	0.686239	0.9758	0.148492	0.635487	0.798837	0.0385803	0.279268	0.65388	0.513321
cg01189072	1	1610660	1237	0.00115415	0.00391394	0.00144826	0.003689	-0.000773019	-0.00102136	0.00342985	-0.00537215	-0.00309682	-0.00586063	-0.00158054	-0.000974369	-0.000894451	-0.00013637	-0.00108286	-0.00187914	0.00220384	-0.00464704	0.00439963	0.0045321	0.00446712	0.00381456	0.00455277	0.0044408	0.00421121	0.004535	0.00441705	0.00392512	0.00396517	0.00402183	0.00409454	0.00429524	0.00401081	0.00429507	0.00414758	0.00422141	0.793067	0.387805	0.745783	0.333502	0.865175	0.818095	0.415382	0.236177	0.483236	0.135409
cg07328316	1	1690235	1237	0.00257128	0.00146086	0.000436813	0.00175542	0.000330382	-0.00158803	0.00115035	-0.00226288	-0.00272206	-0.00452422	-0.00263556	0.000132315	-0.0013868	0.00193471	-0.00144899	-0.00393556	0.000151914	-0.00259256	0.00500626	0.00497243	0.00489619	0.00413658	0.00486407	0.0047685	0.00464002	0.00493305	0.00503895	0.00435265	0.00422354	0.00447988	0.00430738	0.00490775	0.00455057	0.00452631	0.00441561	0.00459678	0.607523	0.768917	0.928911	0.671299	0.945847	0.739116	0.804197	0.646435	0.589056	0.29861
cg14958032	1	1711661	1237	-0.0211249	0.00667379	-0.0142255	-0.00176516	0.00137438	-0.00220955	0.00512941	0.00249853	-0.00703022	0.00526735	0.0102105	0.00492003	0.0311836	0.000984325	0.0168097	0.00466899	-0.000617479	0.00939855	0.0110528	0.0112374	0.0114217	0.00902913	0.0105463	0.0108298	0.0101682	0.0106846	0.0102288	0.00896477	0.00966539	0.00962911	0.0100137	0.010387	0.0106602	0.00925267	0.0101174	0.0101126	0.0559697	0.552585	0.212954	0.845005	0.896314	0.838334	0.613942	0.815106	0.491896	0.556827
cg15523212	1	1729345	1237	0.00672203	0.00297701	0.00994788	-0.00380916	0.00679007	0.00583474	-0.00255792	-0.00187699	-0.00559883	0.00148235	-0.00607031	-0.00027967	-0.000690501	-0.00918062	-0.00914522	-0.000697407	-0.00334869	-0.00432013	0.00452853	0.00471729	0.00475739	0.00396556	0.00432073	0.00440798	0.00417697	0.0046332	0.00428371	0.00393322	0.00383292	0.00421784	0.00423229	0.00433492	0.00440029	0.0043185	0.00445602	0.00414451	0.137709	0.527985	0.0365246	0.336773	0.116064	0.185611	0.540283	0.685391	0.191211	0.706264
cg02948693	1	1758610	1234	0.00371342	0.00140347	0.00540985	0.00287216	0.00242082	-0.00124584	0.00252142	-0.0058879	-0.0037393	-0.0053532	-0.00242463	0.00133375	-0.00162836	0.000877237	-0.00442669	-0.00257509	0.0038147	-0.00556301	0.00483532	0.00524284	0.0054881	0.00465524	0.00519279	0.00506204	0.00497386	0.00515877	0.00494057	0.00469231	0.004367	0.00466375	0.00458456	0.00483395	0.00499895	0.0049456	0.00487017	0.00501165	0.4425	0.788936	0.32426	0.537253	0.64108	0.805594	0.612201	0.253729	0.449136	0.253934
cg27021587	1	1758687	1232	-0.0056182	-0.000614213	0.00243767	0.00330654	-0.00602444	-0.00941419	0.00392453	0.000643923	-0.00109133	-0.00144551	0.000658649	0.00944709	0.0046006	-0.00361003	-0.00152948	-0.00135366	0.00278796	0.00388427	0.0040193	0.00428617	0.00427314	0.00371661	0.0042119	0.00432026	0.0037351	0.0042717	0.00417649	0.00360387	0.00334762	0.00423181	0.00382758	0.00415268	0.00401341	0.00376524	0.00372605	0.00417918	0.162172	0.886052	0.568363	0.373644	0.15262	0.0293259	0.293389	0.880179	0.793858	0.688346
cg05368896	1	1760171	1237	0.0039675	-0.000655005	0.000315818	0.00257288	0.00287144	-0.000736049	0.00152503	-0.000917206	-0.00403105	-0.00605285	-0.0052391	-0.0010144	-0.000848253	0.00446106	-0.00128034	-0.00311793	-0.000329847	-0.00373167	0.00476596	0.00494455	0.00494673	0.00416965	0.00473691	0.00469274	0.00469032	0.00483407	0.00477764	0.00429694	0.00419592	0.00427224	0.00437474	0.00467752	0.00454084	0.00464904	0.00439401	0.00457516	0.405146	0.894612	0.949095	0.537201	0.544393	0.875364	0.745071	0.849515	0.398819	0.158941
cg12134886	1	1763781	1237	0.00189838	0.000593433	0.0025098	0.00325618	0.00204025	-0.000568503	0.00496143	-0.00493089	-0.00362506	-0.00852111	-0.00331988	-0.000956365	-0.000118702	-0.00107343	-0.00603717	-0.00399915	1.31669e-05	-0.00138724	0.00520973	0.00541689	0.00558333	0.00459388	0.00529884	0.00528243	0.00510977	0.00531156	0.00528797	0.00461699	0.00456456	0.00478056	0.0048209	0.00525347	0.00487866	0.00491206	0.0048551	0.00504996	0.715566	0.912764	0.653059	0.478443	0.70021	0.914296	0.331564	0.353236	0.493009	0.0649507
cg01205154	1	1767173	1237	0.00233366	0.00747539	0.00557454	0.00585663	-0.00130947	-0.00289368	0.00156824	-0.00595763	-0.00743831	-0.00951314	-0.000602842	0.00382571	-0.00188365	0.0023291	-0.0113446	-0.00115364	-0.000816638	0.00342558	0.00471354	0.0048001	0.00473821	0.00387957	0.00430136	0.00471926	0.00450925	0.00457697	0.00480696	0.00399591	0.00389599	0.00442564	0.00427851	0.00460036	0.00437111	0.00425929	0.00402356	0.00437056	0.620532	0.11939	0.239392	0.131143	0.760799	0.539767	0.728004	0.193035	0.121766	0.017279
cg11836949	1	1812359	1237	0.0044639	0.00294401	0.000392633	-0.000680994	0.00364361	0.00640331	-0.000704462	-0.0013179	-0.0013453	-0.00219114	-0.00557125	-0.00320846	-0.000445564	0.00408292	-0.00279898	-0.00567841	-0.000123665	-0.00744298	0.00609432	0.00663136	0.00637914	0.00550819	0.00650724	0.00598542	0.00594261	0.00630598	0.00622382	0.00563291	0.00556447	0.00550673	0.00547305	0.00622576	0.00578112	0.00583626	0.00563799	0.00603506	0.463882	0.657077	0.950922	0.901606	0.575526	0.284701	0.905637	0.834455	0.828868	0.697285
cg16926213	1	1841314	1237	-0.00967062	-1.49147e-05	0.000486728	-0.00136351	-0.0101409	-0.00724748	0.00311294	-0.000990213	-0.00118427	0.000875631	0.00890085	0.0110593	0.00552686	-0.00607196	-0.000242584	0.00178556	-0.000450575	0.000344428	0.00552079	0.00556286	0.00534775	0.00457632	0.00530426	0.0053584	0.00518028	0.00545981	0.00554682	0.00478053	0.0049579	0.00511235	0.00467422	0.00517291	0.00542869	0.00469416	0.00500429	0.00497333	0.0798299	0.997861	0.92748	0.765743	0.055897	0.176201	0.547893	0.856082	0.830934	0.854668
cg06443644	1	1846046	1235	0.00284935	8.96638e-05	0.00194806	0.00412866	-0.000279335	-0.00188169	0.00251391	-0.000805362	-0.00178743	-0.00614339	-0.00192068	-0.00182709	-7.16116e-05	0.00171087	-0.00466992	-0.00634242	0.00129453	-0.00322615	0.0049468	0.00511534	0.00503242	0.00412214	0.00486173	0.00482323	0.00467737	0.00505533	0.00506385	0.00427648	0.00414487	0.00424205	0.0042748	0.00493686	0.00453173	0.00472444	0.00440115	0.00456861	0.564616	0.986015	0.698681	0.316546	0.954182	0.69644	0.590948	0.873425	0.724105	0.150845
cg11549166	1	1846098	1237	-0.00315559	-0.000743966	0.00209851	0.00221737	-0.00408214	-0.00496451	0.00562333	3.49617e-05	0.00172134	0.0033853	0.00285777	0.00503449	-0.000117015	-0.00695476	-0.00487295	0.00557517	0.000679992	0.00907321	0.00450422	0.00454574	0.00466674	0.00387533	0.00446845	0.00452721	0.00426174	0.00420597	0.00430416	0.00358696	0.00384399	0.00389619	0.0044151	0.00440716	0.00447198	0.00426851	0.00404413	0.00414836	0.483562	0.869997	0.652946	0.567204	0.360955	0.272819	0.187005	0.993368	0.689211	0.345283
cg22364929	1	1846154	1237	0.00403651	0.00076786	0.00188052	0.00221985	0.00296554	-0.000737743	0.00188174	-0.0012929	-0.00195726	-0.00582788	-0.00345183	-0.000969707	0.000436169	0.00176652	-0.00267905	-0.00473178	0.000838127	-0.00270506	0.00537132	0.00543645	0.00543819	0.00452107	0.00517751	0.0050995	0.00506017	0.00533282	0.00530463	0.00472483	0.00447503	0.00472066	0.0046638	0.00517178	0.00488494	0.00496256	0.00479835	0.00501638	0.452356	0.887678	0.729494	0.623425	0.566798	0.884972	0.709987	0.808437	0.712149	0.217405
cg05132306	1	1846340	1236	0.00536853	0.00183154	0.00441607	0.00374878	0.00129537	-0.00241415	-0.000431881	-0.00147744	-0.00339843	-0.00396663	-0.00284436	0.00139713	-0.00202356	0.000994403	-0.00352894	-0.00503616	0.000633869	-0.00425851	0.00441777	0.0045202	0.00438624	0.00376348	0.0042663	0.00428309	0.00398085	0.00438531	0.00430984	0.00381971	0.00365594	0.00395003	0.00388013	0.00428996	0.00403851	0.00415904	0.00386189	0.00405513	0.224285	0.685338	0.31403	0.319204	0.761412	0.572995	0.913607	0.736188	0.430388	0.299055
cg24188976	1	1846615	1237	-0.00196674	5.97489e-05	0.00389601	-0.009683	-0.00375341	-0.00531352	0.00127649	-0.000428727	-0.00102752	0.0116438	0.0031085	0.00256233	-0.00250338	-0.0108805	0.00142869	0.0124947	0.00440627	0.0109245	0.00503514	0.0049818	0.00475279	0.00422326	0.00467018	0.00485053	0.00465715	0.00488768	0.00494722	0.00424776	0.00417033	0.00434353	0.00468215	0.0047665	0.00464627	0.00452754	0.00442338	0.0045802	0.69609	0.990431	0.41237	0.0218608	0.421572	0.273319	0.784013	0.930103	0.835466	0.00612239
cg12642568	1	1846648	1237	-0.00374687	-0.00191361	-0.00499609	0.000137643	-0.00282446	-0.000941255	0.00757127	-0.000495455	0.00304587	-0.00551238	-0.00258425	0.00184761	0.000466979	-0.00315133	-0.0011235	-0.00118655	0.00462414	0.00178913	0.00391123	0.00393341	0.00375686	0.00335631	0.00388541	0.00380286	0.00331224	0.00366524	0.00396617	0.00339204	0.00376719	0.00335667	0.00343686	0.00355075	0.00362444	0.00334537	0.00369672	0.00355427	0.338075	0.626611	0.183565	0.967288	0.467264	0.804512	0.0222632	0.892472	0.442509	0.104143
cg23473962	1	1850263	1237	0.0074596	0.0015315	-0.00202847	-0.000619095	-0.00214832	0.00269861	-0.00342037	-0.00123633	-0.00239964	-0.00381785	0.000947937	-0.00238643	-0.00135019	0.00190733	0.000964658	-0.00298129	0.000558533	-0.0076297	0.00445286	0.00450322	0.00456353	0.00420474	0.00450966	0.0042571	0.0040923	0.00436565	0.00429356	0.00397683	0.00377707	0.00394894	0.00399198	0.00427565	0.00400876	0.00437416	0.00395766	0.00405178	0.0938874	0.733789	0.656685	0.882945	0.633802	0.52614	0.403264	0.777028	0.576235	0.337044
cg03547078	1	1855303	1236	0.000124082	0.0018228	-0.000579033	0.00277349	-0.00157235	-0.0039714	0.00293704	-0.00325938	-0.000875379	-0.00240662	-0.000145641	-0.0013419	0.00221939	0.0022735	-0.00265597	-0.00573168	0.00230495	-0.00178014	0.00425568	0.00449494	0.00436333	0.00360408	0.00432047	0.00420978	0.00419334	0.00436305	0.00427642	0.00383149	0.00367525	0.00397577	0.00388804	0.00420345	0.00403335	0.00417851	0.00381655	0.00396957	0.976739	0.685093	0.894427	0.441571	0.715909	0.345489	0.483674	0.455039	0.837807	0.529929
cg11456906	1	1869120	1237	-0.00658244	-0.00397971	-0.00119282	0.00133415	-0.00338884	-0.00228759	0.00840286	-0.00143726	0.000129289	-0.00743231	-0.00214045	0.00523037	0.00260886	0.000387978	0.00350244	-0.00111572	0.00312356	0.000991444	0.00402857	0.00437351	0.00414255	0.00341473	0.00394023	0.00434517	0.00369713	0.00414962	0.0038949	0.00360322	0.00389998	0.00395125	0.00387129	0.00424662	0.0040753	0.00396164	0.00381432	0.00382992	0.102271	0.362845	0.77339	0.696015	0.389754	0.598564	0.0230379	0.729073	0.973519	0.0391426
cg14839558	1	1874488	1237	-0.0071057	-0.00282857	0.00410161	-0.000901903	-0.00813422	-0.00951609	0.00596001	-0.00037723	0.00051263	8.8842e-06	0.00351737	0.00843052	0.00453215	-0.00383677	-0.00551616	0.00463038	0.000921973	0.0082221	0.00407318	0.00418052	0.00427854	0.00372948	0.00399552	0.00418415	0.00383771	0.00405746	0.0039669	0.00363653	0.00366459	0.00384381	0.00409662	0.0040427	0.00391177	0.00394109	0.00392676	0.00376431	0.0810706	0.498654	0.337737	0.808911	0.0417669	0.0229468	0.120421	0.925926	0.897178	0.998051
cg21876832	1	1874742	1233	0.00297906	0.000335129	-0.00368126	0.00201893	5.03592e-05	0.00163075	0.00110706	0.0008075	0.00157795	-0.00411624	-0.00260972	-0.00200352	-0.000333914	0.00259707	-0.000461603	-0.00355094	0.000787298	-0.00251936	0.00391977	0.00403184	0.00449075	0.0034531	0.00384423	0.00370767	0.00394527	0.00385199	0.00390912	0.00330374	0.00328898	0.00348875	0.00352951	0.0035668	0.00367459	0.00374161	0.00362439	0.00363577	0.447249	0.933756	0.412363	0.558767	0.989548	0.66006	0.779014	0.833955	0.686465	0.212789
cg17747265	1	1875780	1237	-0.00263989	-0.00664802	0.000577326	-0.00398444	-0.00674609	-0.00287429	0.00219448	0.00486562	-0.00103078	0.000657586	0.00681323	0.00676378	0.00287869	0.00154493	-0.00204664	0.00266198	-0.00451964	0.00247907	0.00442168	0.00480879	0.00474915	0.00422013	0.00468648	0.00436976	0.00395651	0.0045738	0.00455956	0.00394681	0.00396374	0.00405156	0.00425854	0.00429896	0.00431525	0.00430559	0.00438122	0.004318	0.550485	0.166827	0.903244	0.345092	0.150015	0.510687	0.579133	0.287419	0.821146	0.867675
cg03396347	1	1875803	1237	0.00720325	0.00262159	-0.000900506	-0.000732129	-0.00045654	0.0007909	-0.00113355	-0.00282181	-0.00433832	-0.00214019	-9.8937e-05	-0.00112103	-0.00108401	-3.34993e-07	-0.00266086	-0.00416233	0.000250736	-0.00453888	0.0049793	0.00493558	0.0050008	0.00453585	0.00483995	0.00473217	0.00455916	0.00481517	0.00475512	0.00443416	0.00416918	0.00439038	0.00437843	0.00472791	0.00444627	0.00470542	0.00438403	0.00466123	0.147998	0.595306	0.857096	0.871771	0.924849	0.867266	0.803646	0.557858	0.361587	0.629337
cg19684894	1	1875870	1237	0.00747832	0.00103089	-0.00238882	-0.000112158	0.00178692	0.000529247	-0.00231336	-0.000967871	-0.00344912	-0.00168804	-0.00256429	-0.00210558	-0.0023705	0.00334687	-0.00081205	-0.00343566	-0.00162475	-0.00430625	0.00498954	0.0050422	0.00510039	0.0044438	0.00498183	0.00491904	0.00463794	0.00510139	0.00487321	0.00444458	0.00431746	0.00450105	0.0045986	0.00482524	0.00466498	0.00480125	0.00449535	0.00479074	0.133926	0.838	0.639527	0.979864	0.719829	0.91432	0.617926	0.849523	0.479087	0.704096
cg13111532	1	1886543	1237	0.00367758	0.00269038	0.00100548	-0.00388058	-0.000828281	-0.00148566	0.0010189	0.00485055	0.000266928	-0.000757946	-0.00140248	-0.00273844	-0.00582411	-0.00271066	-0.00390228	0.00731298	0.00228714	0.00210788	0.00407018	0.00431474	0.00446759	0.00378848	0.00414587	0.00454319	0.00387605	0.00397006	0.00374316	0.00363463	0.0038806	0.0041546	0.00380898	0.00436808	0.00385575	0.00385612	0.00407429	0.00390762	0.366237	0.532934	0.821931	0.305689	0.841649	0.743662	0.79265	0.221791	0.94315	0.834812
cg27304029	1	1887271	1237	0.000355925	-0.00161663	-0.00656631	-0.000894098	-0.0045696	2.66228e-06	0.00560986	-0.00321454	0.000302424	-0.00765289	0.000785473	0.00246304	-0.00225632	0.00253091	-0.00215342	-0.00159298	0.000719386	-0.00332296	0.00454977	0.00459578	0.00470127	0.00374335	0.0046499	0.00475202	0.00433259	0.00429855	0.00432628	0.00374087	0.00431161	0.00405673	0.00432796	0.00417838	0.00410926	0.00415481	0.00434865	0.00410243	0.937646	0.725014	0.162501	0.811222	0.32574	0.999553	0.195387	0.454569	0.94427	0.0407809
cg06123252	1	1901073	1237	0.00158867	0.0037409	0.000669307	0.00364755	0.00124263	0.00138174	0.00363959	-0.0058038	-0.000940003	-0.00681194	-0.00211071	-0.000446358	0.00139969	0.000201449	-0.00149216	-0.00172595	-0.000519077	-0.00499634	0.00453875	0.00468892	0.00450295	0.00391511	0.00475852	0.00434516	0.00432557	0.00455757	0.00436436	0.00398135	0.00394501	0.00404728	0.00417582	0.00435768	0.00438702	0.00435966	0.00417245	0.00424259	0.726321	0.424977	0.88184	0.351513	0.793987	0.750488	0.400117	0.202861	0.82947	0.0870878
cg14223474	1	1902224	1237	0.0166956	0.0100448	0.0109511	0.00512516	0.00233414	0.00161708	-0.00159384	-0.00130153	-0.0055068	-0.000915341	-0.00489968	-0.0069146	0.00671884	-0.00976135	0.000268138	-0.00653135	0.00706358	0.00937107	0.00677594	0.00703006	0.00702417	0.00583128	0.00658315	0.00696099	0.00649536	0.00703992	0.00656169	0.00581728	0.00605276	0.00641107	0.0064594	0.00676188	0.00640122	0.00577972	0.00614575	0.0060939	0.0137416	0.153051	0.118983	0.379451	0.722917	0.816301	0.806161	0.853325	0.401338	0.87497
cg07105421	1	1905575	1237	-0.00119295	0.00221962	0.00103468	-0.00553413	0.00508674	-0.00323452	0.00643987	-0.00868981	0.0024489	-0.000351571	-0.00380609	-0.00120694	-0.00359279	-1.35875e-05	0.000771091	2.20288e-05	-0.00871996	-0.0039802	0.00538579	0.00602128	0.0055763	0.00463118	0.00562326	0.0058631	0.00506088	0.00561799	0.00499345	0.00466947	0.0050903	0.00517195	0.00479487	0.0054511	0.00558589	0.00513681	0.00506955	0.00507537	0.824703	0.712404	0.852798	0.232098	0.365683	0.581172	0.203202	0.121916	0.623835	0.939983
cg05929117	1	1983033	1237	0.00294763	0.00167225	0.00235037	0.00281022	0.00253746	-0.000337568	0.00210393	-0.00295855	-0.00358754	-0.00377475	-0.00285952	-0.00192944	-0.000844193	0.000196861	-0.00342588	-0.00352371	-2.87796e-06	-0.00287738	0.00388801	0.00412946	0.00400437	0.00341986	0.00377537	0.00383189	0.00374118	0.00396019	0.00389064	0.00354045	0.00338454	0.00351941	0.003539	0.00380401	0.00365278	0.00367257	0.00356348	0.00371672	0.448371	0.685509	0.557236	0.411228	0.501515	0.929802	0.573863	0.45502	0.356478	0.286343
cg02587648	1	2023258	1237	4.7956e-05	0.0012609	-0.00540092	-0.00168809	-7.43371e-05	-0.000268407	0.00261943	-0.00191798	0.00239822	-0.00467857	0.000535453	-0.00227293	0.00310118	0.00108662	0.000744468	-0.000118507	0.00136623	-0.00382954	0.00441219	0.00447826	0.0044934	0.0037827	0.00433314	0.00390885	0.00418286	0.00441776	0.00457284	0.00382501	0.00381298	0.0038738	0.00405779	0.00415397	0.00398783	0.00416158	0.00385398	0.00402795	0.991328	0.778282	0.229376	0.655406	0.986313	0.945255	0.531165	0.664179	0.599966	0.221272
cg06315149	1	2036398	1237	0.00357687	0.00480686	0.00576321	0.00523908	0.00393701	0.00162899	0.00174201	-0.0053239	-0.00459012	-0.00705979	-0.00383239	-0.0034068	-0.000893671	0.000518692	-0.00049995	-0.0010842	0.000904795	-0.00543384	0.0052859	0.00555658	0.00558799	0.00480067	0.00548443	0.00527162	0.00520388	0.00559045	0.00547382	0.00487655	0.00481486	0.00498903	0.00504948	0.00546152	0.00512842	0.00527168	0.00490803	0.00515067	0.498608	0.386998	0.302373	0.275131	0.472848	0.757314	0.737813	0.340935	0.401717	0.147701
cg12718519	1	2058417	1237	0.00530676	0.00143749	-0.00688275	0.00268792	0.00149083	0.00424438	-0.00313172	-0.00402343	-0.000820018	-0.00441696	-0.0020594	-0.00159518	-0.00228085	0.00247692	0.00187293	-0.00597405	0.00255094	-0.00653907	0.00500993	0.00529174	0.00537874	0.00464534	0.00526116	0.00501487	0.005085	0.00524386	0.00495792	0.00465254	0.00452245	0.0047051	0.0049226	0.00519779	0.005046	0.00500761	0.00468125	0.00496167	0.289486	0.785892	0.200678	0.562841	0.776897	0.397352	0.537978	0.442924	0.868633	0.342435
cg24042578	1	2066981	1237	0.00382732	0.000691323	0.00439111	0.00324333	0.00342333	-0.00158749	0.00145855	-0.00189042	-0.00341046	-0.00489036	-0.0044674	0.000291172	-0.000513974	0.00201643	-0.00531854	-0.00453693	-0.00111854	-0.002757	0.00515365	0.00531264	0.00535985	0.00453978	0.00512096	0.00521874	0.00504473	0.00525647	0.0051992	0.00464129	0.00444602	0.00477627	0.00461654	0.00506336	0.00502013	0.00496842	0.00460652	0.00491613	0.457699	0.896465	0.412637	0.474965	0.503818	0.760983	0.772486	0.719118	0.511851	0.292037
cg27642710	1	2076778	1231	0.00192551	0.000559032	-0.00405352	0.000486496	3.65552e-05	0.00181763	-0.00334841	0.0016415	0.00202884	-0.00209309	0.000894596	-0.000740598	0.00103959	0.00561502	0.00138402	-0.00543004	0.00124804	-0.00285886	0.00418679	0.0044306	0.00409202	0.00349485	0.0041105	0.00396185	0.00408999	0.00418028	0.0041455	0.00364578	0.00345169	0.00363898	0.00370526	0.00413384	0.00393748	0.00396207	0.00377109	0.00379232	0.645588	0.899593	0.321884	0.889289	0.992904	0.64639	0.412967	0.694558	0.624552	0.565891
cg14915244	1	2080213	1237	0.00405763	0.00486272	-0.00396476	0.0024992	0.00182378	0.00258454	0.000746224	-0.00495513	1.8042e-05	-0.00614162	0.00177659	-0.00325673	-0.000334926	-0.00115957	-0.00217313	-0.00614518	0.000438071	-0.00428453	0.00594476	0.00630994	0.00608738	0.00546424	0.00602655	0.00575426	0.0060171	0.00627846	0.00598054	0.00546833	0.00506051	0.00532741	0.00555361	0.0059256	0.00577069	0.00599112	0.00546888	0.00573978	0.494887	0.440917	0.514848	0.647402	0.762177	0.653322	0.901302	0.42998	0.997593	0.261384
cg02481000	1	2082349	1237	0.00745342	0.00162314	-0.00467618	0.0012206	0.00208924	0.00283263	-0.00574809	5.12545e-05	0.00062023	-0.00382999	-0.003778	-0.00113245	-0.000589309	0.00434635	0.000338019	-0.00750672	0.000234764	-0.00680079	0.00530261	0.00561358	0.005555	0.00464385	0.00520801	0.00515527	0.00492209	0.00566024	0.00536944	0.00485175	0.00458639	0.0048978	0.00482923	0.00528257	0.00507075	0.00518109	0.0049766	0.00498946	0.159839	0.77247	0.399902	0.792672	0.688304	0.582688	0.242882	0.992775	0.90804	0.429876
cg09433064	1	2082528	1237	0.00630087	0.0025484	8.61764e-05	0.00236762	0.00357398	0.00444186	-0.00334483	-0.0019348	-0.00274623	-0.00303435	-0.00338385	-0.00594172	-6.31003e-05	0.0028209	-0.000853661	-0.00215189	-0.00182826	-0.00501105	0.00465946	0.00471502	0.00464587	0.00401583	0.00460739	0.0043856	0.0044321	0.00479171	0.00463851	0.00423538	0.00401947	0.00416756	0.00411715	0.0044644	0.00432893	0.00434814	0.00407839	0.00449472	0.176287	0.588862	0.985201	0.555478	0.437922	0.311143	0.450439	0.686374	0.553816	0.473726
cg00239751	1	2082848	1237	0.00450696	-0.0042426	-0.00686844	-0.000800492	0.00605479	0.00212456	0.00376926	0.00297735	0.00216664	-0.00389269	-0.00106769	0.00121395	-0.00176246	-0.000702915	0.00425831	0.00272186	-0.00303454	-0.00020099	0.00485118	0.0049253	0.00486249	0.00399705	0.00513188	0.00451979	0.00456986	0.00461058	0.00467178	0.00405407	0.00451156	0.00426209	0.0048826	0.00450089	0.00460002	0.00423637	0.00452533	0.00436059	0.352865	0.389024	0.157793	0.841269	0.238064	0.638314	0.409481	0.518432	0.642811	0.336958
cg05340048	1	2084319	1237	0.00472475	-0.0027468	0.00613843	0.00531104	0.00398811	-0.00209318	-0.00501534	0.00455976	0.0067347	-0.0147767	-0.00177724	0.000634998	-0.00132926	0.000979039	-0.00961189	-0.00570886	-0.00453982	0.000490839	0.00805486	0.00781497	0.00792098	0.00635661	0.00717552	0.00753502	0.00694279	0.00749452	0.0074815	0.00674714	0.00645012	0.00684906	0.00760542	0.00726323	0.00754482	0.00709802	0.00664459	0.0070972	0.557492	0.725229	0.438365	0.403428	0.578352	0.78117	0.47006	0.542914	0.368024	0.0285189
cg24445388	1	2084391	1237	0.00518613	-0.00232615	-0.00198512	0.0016758	0.0023924	0.00110189	2.81973e-05	-0.00262628	-0.000248638	-0.00145399	0.000867605	0.00243829	-0.00192074	0.000911773	-0.00144641	-0.00404736	0.00107611	-0.00161951	0.00486858	0.00573936	0.0048876	0.00433977	0.00486082	0.00478094	0.0044651	0.00486469	0.00468869	0.00461769	0.00425793	0.00428377	0.00448119	0.00469829	0.00431843	0.00447549	0.00446818	0.00462926	0.286774	0.685258	0.684629	0.699386	0.622592	0.817723	0.994961	0.58929	0.957708	0.752858
cg00300046	1	2084595	1237	-0.000792006	0.00300426	0.00569923	0.00401168	0.00393484	-0.00952211	0.000385313	-0.00567343	0.001698	-0.000311286	-0.00448695	0.00216883	-0.00805686	-0.000107492	-0.00468346	-0.0133571	0.00279	0.00418474	0.00811119	0.0082253	0.00834122	0.00671568	0.00743667	0.00828964	0.00744603	0.00777642	0.00748541	0.00711433	0.00709217	0.00733243	0.00740646	0.00757243	0.00770319	0.00778454	0.00745062	0.00760863	0.922215	0.714928	0.494442	0.550267	0.596727	0.25069	0.95873	0.465654	0.820547	0.9651
cg24578937	1	2090814	1237	0.00410784	0.00455098	-0.00141264	-7.53868e-05	0.000701711	0.00307024	-0.00315667	-0.00274329	-0.00161669	-0.000802446	4.33264e-05	-0.00182042	0.000210692	0.000440291	0.000624067	-0.00420977	0.00156827	-0.00478081	0.00417829	0.00431316	0.00419034	0.0036573	0.00411706	0.00412019	0.00393586	0.00418316	0.00406494	0.00373012	0.00349239	0.00379123	0.00382085	0.00413122	0.00394411	0.00408376	0.00379265	0.00403863	0.32554	0.291362	0.736029	0.983555	0.864664	0.456169	0.422537	0.511956	0.690839	0.829669
cg10219789	1	2092526	1237	-0.0042318	-0.00222197	0.000764913	-0.000684357	-0.00164197	-0.00409676	0.00325713	-0.000626057	0.00184783	0.00294452	0.00309022	0.0018939	-0.000308642	-0.00295172	-0.00228628	0.00455359	0.000714038	0.00735303	0.00432712	0.00455166	0.00423534	0.00373353	0.00423761	0.00411507	0.00408161	0.00438142	0.00436243	0.00380757	0.00374014	0.00373239	0.00385207	0.0043156	0.00408023	0.00408247	0.00387051	0.00390351	0.328089	0.625432	0.856679	0.854562	0.698403	0.319468	0.42487	0.886378	0.671873	0.439325
cg15468976	1	2106222	1237	0.0058796	0.00189258	-0.000744651	0.00214454	0.00108972	0.00141506	-0.000869729	-0.00211459	-0.001369	-0.00357029	-0.00350738	-0.0015722	-0.00168773	0.00118991	-0.00274693	-0.00549242	0.0014474	-0.00403854	0.00564911	0.00587736	0.00578616	0.00481214	0.00539433	0.00542674	0.00553046	0.00572288	0.00566079	0.00493738	0.00480257	0.00505248	0.00500256	0.00566359	0.00518859	0.00533671	0.00502449	0.00529103	0.297969	0.747444	0.897599	0.655849	0.839908	0.79428	0.875039	0.711757	0.808905	0.469609
cg01894875	1	2121521	1229	-0.00742171	-0.00303025	-0.00110665	0.00195196	-0.000231829	-0.00193912	0.0102178	-0.00308827	0.00210518	-0.00713343	-0.00187629	0.00273399	0.00402263	-0.00214185	-0.000108491	0.000112736	0.00113381	0.0036075	0.00416554	0.0048184	0.00452405	0.00373342	0.00428353	0.00445335	0.00386026	0.00426736	0.00402251	0.00372975	0.00413693	0.00410273	0.00415455	0.0043525	0.00416816	0.00407876	0.003908	0.00402726	0.0747995	0.52942	0.806755	0.60109	0.956839	0.66325	0.00812276	0.469253	0.600731	0.055802
cg12824877	1	2123747	1237	0.00318365	0.00365856	-0.00313411	0.00404371	0.000238974	0.00564205	0.00253146	-0.00430209	9.7553e-05	-0.00862733	-0.00163418	-0.00641719	0.00160451	0.00217095	-0.00351051	-0.00308591	0.00305873	-0.00696376	0.0064813	0.00689896	0.00678991	0.00575848	0.00678889	0.00639831	0.00643061	0.00672321	0.00671841	0.00600353	0.00591115	0.00590619	0.00582714	0.00663858	0.00630759	0.00641329	0.00618867	0.00642319	0.623281	0.595899	0.64438	0.482543	0.97192	0.377883	0.693834	0.522247	0.988415	0.150706
cg18397998	1	2125243	1233	0.00280316	0.00128735	0.00074917	0.00417225	-0.000619307	0.00199775	0.000799692	-0.00154697	-0.00103134	-0.00556042	0.00136542	-0.00294128	0.00047689	0.00213925	-0.00317217	-0.00660918	0.000587135	-0.00429011	0.00432926	0.0048269	0.00459534	0.00383307	0.00438647	0.00438268	0.00447758	0.00457499	0.00459885	0.00396748	0.00369977	0.00399706	0.00400768	0.00430237	0.00428649	0.00419903	0.00416188	0.00413535	0.517314	0.789698	0.870496	0.27638	0.887723	0.648512	0.858252	0.73526	0.822554	0.161065
cg27528222	1	2138953	1237	0.00250303	0.00684816	0.00126344	0.0059079	-0.0017556	0.00146625	0.00298822	-0.00941623	-0.00650784	-0.0105483	-0.00204801	-0.00113547	-7.47609e-05	0.00181073	-0.00615773	-0.00701703	0.000709887	-0.00484072	0.0073948	0.00744489	0.00757144	0.00619045	0.00726715	0.00711124	0.00697685	0.00754576	0.00709945	0.0063769	0.00633338	0.00663765	0.006589	0.00723335	0.0068234	0.00687119	0.006449	0.00698629	0.734997	0.357653	0.867473	0.339903	0.809106	0.836645	0.668429	0.212074	0.359317	0.0980984
cg07048210	1	2139235	1237	-0.000458018	0.000983441	-0.00337016	0.00321862	0.00131397	0.000638813	0.00431181	-0.00365346	0.00164269	-0.00726257	-0.00412487	-0.00155739	0.00297275	0.00668113	-0.000892747	-0.00533186	-0.00180604	-0.00449942	0.0061654	0.00639608	0.00635135	0.0053085	0.00635415	0.00589192	0.00617631	0.00649738	0.00642789	0.0054528	0.00561494	0.00544364	0.00553968	0.00604695	0.0059817	0.00600751	0.00578451	0.00590527	0.940781	0.877801	0.595681	0.544306	0.836174	0.913661	0.485101	0.573913	0.798294	0.182894
cg26031954	1	2139327	1237	0.00409094	0.00169686	0.00159146	0.00333871	0.00131316	0.00237548	0.00257994	-0.00697511	-0.000503811	-0.00459533	-0.00215563	-0.00411908	-0.000773482	-0.000728216	-0.00347112	-0.000711541	0.000117562	-0.00447704	0.00418717	0.00456525	0.00453681	0.00368713	0.00418207	0.00428207	0.00409121	0.00440024	0.00426173	0.00379879	0.00375042	0.00390207	0.00369442	0.00423063	0.00393499	0.00409092	0.00382176	0.0040479	0.32856	0.710123	0.725747	0.365199	0.753523	0.579064	0.528299	0.112929	0.905895	0.226401
cg26174216	1	2139348	1237	0.00153907	0.00283147	0.00283894	0.00200798	0.00198963	-0.00291836	0.00151578	-0.00420025	-0.00532105	-0.00442417	-0.00420009	0.000991639	-0.000447561	-0.000700975	-0.00266941	-0.00413493	0.000474666	-0.00267866	0.00452059	0.00474319	0.00470795	0.00398776	0.00454209	0.00454309	0.00431589	0.00468652	0.00452344	0.00407101	0.00394509	0.00417849	0.0041961	0.00454621	0.00434108	0.00444904	0.0041786	0.00430412	0.733512	0.550537	0.546503	0.614587	0.661355	0.520632	0.725432	0.370124	0.239464	0.277148
cg15451548	1	2144873	1233	0.000933896	0.00239331	-0.000556874	0.00495014	-0.00387475	-0.000631699	0.00315608	-0.00215196	-0.00145485	-0.00382739	0.00159207	-0.00229562	-2.18961e-05	0.00162682	-0.000875622	-0.00453876	0.00401263	-0.0036893	0.00393164	0.00402601	0.00403403	0.00333981	0.00388112	0.00408074	0.00393124	0.00385907	0.00385068	0.00329821	0.00330614	0.0035146	0.00354298	0.00364693	0.00376938	0.00371101	0.00338371	0.00364486	0.812243	0.552203	0.890205	0.138296	0.318105	0.876979	0.422079	0.577092	0.705567	0.245869
cg01051283	1	2145332	1237	0.00702715	-0.00257755	-0.00113569	0.00275234	0.00411512	-0.00118903	0.00282094	0.000286213	-0.00382549	-0.00845102	-0.00251473	-0.0024516	-0.00343317	0.00476771	-0.00183938	-0.0035788	-0.00197945	-0.00196954	0.00660687	0.00679853	0.00647017	0.00568214	0.00643638	0.00636005	0.00624274	0.00662562	0.0064013	0.00553011	0.00565487	0.00592625	0.00586814	0.00630242	0.00635088	0.00621897	0.00600924	0.00627847	0.287504	0.704589	0.860666	0.628113	0.522594	0.851697	0.651359	0.965544	0.550099	0.126467
cg01179713	1	2145637	1237	0.00644825	0.00144995	0.0027928	0.00689934	0.0031939	-0.00146881	-0.00144449	-4.15093e-05	-0.00176026	-0.00661657	-0.000247107	-0.00206623	-0.00274622	0.000318377	-0.0018419	-0.0058914	-0.0017651	-0.00713534	0.00550869	0.00564197	0.00559375	0.00452648	0.00546377	0.00551566	0.00507597	0.00567735	0.00541609	0.00464506	0.00461816	0.0047772	0.00492144	0.00508044	0.00497726	0.00513574	0.00502942	0.00505483	0.241776	0.797184	0.617588	0.127455	0.558844	0.790009	0.77597	0.994166	0.745176	0.154322
cg24148368	1	2145653	1237	0.0023976	0.00261189	0.000934802	0.00400721	7.32565e-05	0.000619028	0.00218986	-0.00439821	-0.00282152	-0.00777294	-0.00529136	0.000214245	4.75749e-06	0.00195325	-0.00305977	-0.00544878	0.00163479	-0.00420976	0.00553798	0.00580443	0.00584501	0.00494683	0.00577916	0.00554151	0.00551594	0.00576187	0.00588435	0.00508624	0.00499549	0.00507885	0.00510116	0.0056185	0.00541403	0.00545957	0.0052592	0.00551051	0.665061	0.652723	0.872935	0.417907	0.989886	0.911055	0.691363	0.445266	0.631587	0.126456
cg26132097	1	2145655	1237	0.00380577	0.00191241	0.00254139	0.00530549	0.00293818	-0.00169077	0.00130831	-0.00373448	-0.00341458	-0.00718315	-0.00191109	9.78233e-05	-3.54148e-05	0.000953212	-0.0035721	-0.00519603	-0.00233782	-0.0044956	0.0046784	0.00494184	0.00482483	0.00408912	0.00464328	0.00457529	0.00445953	0.00470675	0.00475361	0.00419483	0.00410157	0.00417857	0.00415434	0.00469628	0.00444492	0.004511	0.00443477	0.0044217	0.415944	0.698769	0.59838	0.194471	0.526876	0.711722	0.769236	0.427527	0.472565	0.0868263
cg08455157	1	2152307	1237	0.00436802	-0.000708614	0.00050352	0.00359003	0.00288655	0.00193022	0.00231247	-0.00256253	-0.0010715	-0.00744175	-0.00349746	-0.00298644	-0.00191283	0.00473289	-0.00256981	-0.00520247	-0.000377312	-0.00777459	0.00683562	0.00698992	0.00706571	0.0058653	0.00690917	0.00670485	0.00662826	0.00692271	0.0068974	0.00618324	0.00601004	0.00621262	0.00606517	0.00680162	0.00648156	0.00670328	0.00606154	0.00646644	0.522817	0.919252	0.943189	0.540486	0.676104	0.773435	0.727179	0.711261	0.876547	0.228769
cg19463010	1	2152330	1237	0.00253149	0.00360589	0.000136931	0.00812469	0.000656282	-0.00104376	-0.00106744	-0.0031888	-0.00700864	-0.0122079	-0.00640389	-0.000677739	-0.00108813	-0.00191062	-0.00254398	-0.0037161	0.00108818	-0.00623857	0.0055739	0.00606213	0.00564611	0.00462717	0.00518878	0.00542541	0.00513087	0.00561745	0.00554069	0.00473643	0.00458237	0.00486484	0.00505049	0.00535103	0.004915	0.00504972	0.00474448	0.00502104	0.649707	0.551962	0.980651	0.0791113	0.899351	0.847441	0.835196	0.570266	0.205893	0.00995351
cg12310543	1	2152340	1237	-0.00584355	-0.00353753	0.00228621	0.0127022	-0.00270407	-0.00826241	0.00312282	0.00289755	-0.00413277	-0.00588148	-0.0036645	0.00396121	0.0068304	-0.00267283	0.00474873	-0.000696919	0.00259152	0.00422362	0.00473927	0.00522378	0.00521797	0.00413394	0.00489483	0.00471245	0.00529453	0.00502502	0.00480663	0.00454216	0.00440744	0.00417207	0.00464025	0.00482802	0.00501893	0.00471116	0.00508531	0.00474613	0.217573	0.498281	0.661283	0.0021215	0.580651	0.0795483	0.555311	0.564194	0.389896	0.195367
cg00851627	1	2156394	1237	0.00106736	0.00368329	-0.000711004	0.00153663	0.000612239	-0.00205456	-0.000269785	-0.00387176	-0.00387192	-0.00373486	-0.000628012	-5.95556e-05	-0.000397453	0.000446072	0.000170347	-0.00368469	0.0016069	-0.00285452	0.00401659	0.0042415	0.00407146	0.00358499	0.0041632	0.00376621	0.00380234	0.00408636	0.00393321	0.00349802	0.00349947	0.00353147	0.00371073	0.00392763	0.00366247	0.00385952	0.003667	0.00375164	0.790442	0.385179	0.861369	0.668194	0.883085	0.585394	0.943436	0.343392	0.32491	0.285652
cg08884752	1	2162001	1237	0.00736461	0.000766115	0.00305086	0.00684574	0.00287439	0.000400657	-0.000566692	-0.00138087	-0.00208675	-0.00802843	-0.00191499	-0.00240453	-0.00225477	0.00205921	-0.00387414	-0.00628231	0.00134953	-0.00238117	0.00501924	0.00500318	0.00515894	0.00413137	0.00469563	0.00466141	0.00482678	0.00511415	0.00503286	0.00419677	0.00421142	0.00433488	0.00444116	0.00479899	0.00450949	0.00455257	0.00440198	0.00466449	0.142301	0.878299	0.55427	0.0975163	0.540444	0.931505	0.906539	0.787153	0.678417	0.0557477
cg02185870	1	2169229	1237	0.0103943	0.00522523	0.000927678	0.00187748	0.00227558	0.00682173	-0.00176864	-0.010645	-0.00484507	-0.00840338	0.00449953	0.000364049	-0.00157937	-0.000564277	-0.0101356	-0.00631543	-0.00316087	-0.00612383	0.00635293	0.00682722	0.00651179	0.00560079	0.00589567	0.00617075	0.00592581	0.00651727	0.00628261	0.00532615	0.00540629	0.00572345	0.0060061	0.0061816	0.0058784	0.0057178	0.00563264	0.0058816	0.10181	0.444061	0.886716	0.737462	0.699515	0.268945	0.765349	0.102394	0.440596	0.114621
cg12611488	1	2169282	1237	-0.0022353	-0.00309945	-0.00162673	-0.00036404	0.000780612	-0.00146232	0.00271417	-0.000570714	0.00512005	-0.00544021	-0.0028933	0.00190946	0.00457486	-0.00213579	-0.00153091	0.000831523	-0.000956028	0.00343869	0.0045705	0.00515049	0.00484397	0.00393322	0.00448811	0.00450188	0.0039654	0.00426845	0.00410605	0.00411692	0.00397896	0.00398548	0.00408727	0.00445355	0.00458285	0.00416338	0.00423856	0.00423398	0.624791	0.547323	0.737003	0.926257	0.861921	0.745314	0.493683	0.893636	0.212414	0.186359
cg08420425	1	2170347	1233	0.0018587	0.00178777	-0.000603547	0.00583166	0.000945551	0.000176505	0.00159713	-0.00162237	-0.000220521	-0.00583247	-0.00154807	-0.000505429	0.00256383	0.00298515	-0.00419484	-0.00854134	-0.000314717	-0.00451905	0.00445448	0.00445756	0.0044219	0.00356715	0.00420617	0.00418805	0.00428439	0.00441615	0.00459394	0.0036785	0.00355886	0.00384342	0.00382844	0.00425546	0.00400774	0.00402228	0.00379095	0.00397685	0.676485	0.688373	0.891434	0.102086	0.822134	0.966383	0.709314	0.713341	0.961714	0.11284
cg05156582	1	2171253	1229	-0.00944469	-0.00232776	0.00110314	0.00430279	0.000745624	-0.00792371	0.00804829	0.0014179	0.000523518	-0.0074623	-0.00331755	0.00741511	0.00428858	-0.00521498	-0.0045315	-0.00395536	-0.00263136	0.00311455	0.00400999	0.00479464	0.00468131	0.00376623	0.00406158	0.00412761	0.00360666	0.00456473	0.00426351	0.0035064	0.00372768	0.0039853	0.00378357	0.00419132	0.00403788	0.00374155	0.0035124	0.00370103	0.0185083	0.627327	0.813707	0.25326	0.854343	0.0548975	0.0256477	0.756088	0.902273	0.033321
cg24377150	1	2179933	1237	0.00826552	0.0038826	0.00504601	0.00213472	0.0057035	-0.00232457	-0.00156402	-0.00294176	-0.00669962	-0.00606876	-0.00763849	-0.000869694	-0.00159822	0.00118429	-0.00485998	-0.00578772	-0.00383747	-0.00451218	0.00553407	0.00619332	0.00552192	0.00482217	0.00530006	0.00546387	0.00541805	0.00564046	0.00549327	0.00491134	0.00498964	0.00493863	0.0049329	0.00550711	0.00517395	0.00534794	0.00496152	0.00516041	0.135288	0.530724	0.360814	0.657991	0.281874	0.670514	0.772835	0.601986	0.222615	0.216584
cg02360367	1	2180027	1237	-0.00436433	0.000533136	0.0017589	-0.00409366	0.00834082	-0.00034945	0.000274847	0.0047862	0.0070876	0.00618706	-0.00377961	0.00490325	0.00490429	-0.00486941	-0.00719238	0.0035092	0.00246057	-0.00643505	0.00526002	0.00599174	0.00593519	0.00480832	0.00533182	0.00563445	0.00489763	0.00535238	0.00535757	0.0045776	0.00463855	0.00502649	0.00500034	0.00526673	0.00527963	0.00524039	0.00483579	0.00522849	0.406699	0.929099	0.766962	0.394564	0.117736	0.950547	0.955248	0.371205	0.185864	0.176505
cg08468599	1	2182126	1237	0.00244825	-0.000947446	0.000862181	-0.00522491	0.00136313	-0.00764784	0.00305286	-0.000223965	-0.00100956	0.00259151	-0.00161765	8.52614e-05	-0.00304417	0.00204773	-0.00662157	0.00384885	0.00119223	0.00819359	0.0038795	0.00398396	0.00383594	0.00342371	0.00380789	0.00386568	0.00378237	0.00399448	0.00395104	0.0035562	0.00364726	0.00346127	0.00347866	0.00383377	0.00387863	0.00352452	0.00351721	0.00371458	0.527992	0.812024	0.822163	0.126986	0.720363	0.0478843	0.419592	0.955287	0.798324	0.466167
cg21442419	1	2182373	1237	0.00383383	0.000517511	5.04951e-05	0.00456465	0.00101862	-3.41964e-05	0.00221281	-0.00386125	-0.00155111	-0.00617471	-0.00337881	-0.00339484	0.000161122	0.00176791	-0.00183504	-0.00522868	0.000558387	-0.00459164	0.00590096	0.00597916	0.005936	0.00495	0.00597548	0.00575493	0.0056389	0.00589971	0.0057975	0.00514353	0.00520138	0.00540364	0.00515989	0.00574327	0.00552479	0.00555179	0.00532453	0.00551846	0.515889	0.931027	0.993213	0.35645	0.864643	0.995259	0.694748	0.512802	0.789047	0.229952
cg03042633	1	2183365	1237	0.00172915	0.0051345	0.0116924	0.00212432	-0.00263039	-0.00231371	0.00836925	-0.00290172	-0.00668144	-0.00407455	0.00223551	-0.00253433	0.000972433	-0.000961182	-0.0071289	-0.00235908	-0.00421822	0.00249112	0.00540829	0.00530661	0.00550331	0.00488326	0.00509916	0.00566777	0.00570726	0.00619772	0.00506323	0.00469749	0.00438478	0.00485606	0.00461412	0.00537215	0.00517127	0.00516953	0.00453285	0.00483911	0.749179	0.333261	0.0336197	0.663548	0.605961	0.683111	0.142533	0.639647	0.186968	0.385729
cg07114422	1	2183438	1237	0.00176804	0.00489051	-0.00354367	0.000940837	-0.00115017	-0.00106927	0.00502066	-0.00417159	-0.00479655	-0.00216498	-0.00439893	-0.0036254	0.00229505	-0.00341528	-0.00142546	-0.00291136	0.00503732	-0.00180488	0.00562572	0.00555154	0.00549539	0.00480723	0.00559681	0.00525498	0.0051397	0.00538032	0.0054683	0.00464048	0.00495394	0.00466781	0.00517276	0.00548626	0.00530215	0.00508759	0.00494008	0.00527229	0.75331	0.378357	0.519029	0.844835	0.837178	0.838761	0.328648	0.438138	0.380402	0.640827
cg16315417	1	2187457	1230	0.00282447	0.00202201	-0.00324727	-0.000226953	0.000133976	0.00307297	-0.00181919	0.000787808	0.00320975	-0.00461813	0.00162867	-0.00242596	-0.00066096	0.00535242	0.0019544	-0.00391414	0.00223549	-0.00437432	0.00371712	0.00392495	0.00382836	0.00317507	0.00378979	0.0036194	0.00377798	0.00380315	0.00368859	0.00340397	0.00310539	0.00333717	0.00334339	0.00359982	0.00365532	0.00347692	0.00359543	0.00356106	0.447343	0.606435	0.396319	0.943016	0.971799	0.395866	0.630144	0.835896	0.384199	0.17488
cg11514097	1	2187762	1237	-0.00401109	-0.00641393	-0.00413831	-0.00441955	-0.000803306	0.00226945	0.00387865	-0.00215021	-0.00101172	-0.00433613	-0.00278352	0.00123918	0.00291765	-0.000576856	0.00213798	0.00150071	-4.44501e-06	0.00226508	0.00417059	0.0048247	0.00435536	0.00360531	0.00389805	0.00450078	0.00360907	0.00428155	0.00404304	0.0035705	0.00396027	0.00392351	0.00378172	0.00419643	0.00391122	0.00386819	0.00393028	0.0040981	0.336173	0.183718	0.342029	0.220257	0.836729	0.614097	0.282511	0.615525	0.802404	0.224583
cg22166144	1	2188349	1237	0.00844133	0.00358639	0.0028267	0.00468233	0.00291325	0.00421608	0.000865636	-0.00492322	-0.00347309	-0.00871637	-0.00315173	-0.00431612	-0.000327458	-0.00249736	-0.00744002	-0.00650697	0.00241583	0.00149034	0.00480287	0.00500678	0.00489478	0.00421821	0.0047468	0.00474052	0.00437407	0.00473083	0.00482503	0.00422731	0.00425683	0.00445556	0.00426388	0.00459361	0.00448729	0.0045024	0.00426822	0.00445728	0.0788223	0.473802	0.563606	0.266988	0.539394	0.373804	0.843122	0.29803	0.471644	0.0392156
cg13781296	1	2189699	1236	-0.00416379	-0.0020365	0.00519865	0.00143604	0.000290735	-0.00169856	0.00322425	0.00111977	-0.00178791	0.000531067	-0.000783836	1.43827e-05	5.66533e-05	-0.0049995	-0.00290701	0.00498901	0.000301698	0.00497572	0.00431779	0.00440859	0.00427996	0.00364082	0.00419261	0.00410089	0.00422686	0.00433429	0.00430229	0.00365934	0.00364001	0.00370034	0.00379611	0.00414574	0.00400982	0.0039998	0.00380714	0.00395766	0.334879	0.644126	0.2245	0.693266	0.944715	0.678733	0.445583	0.796135	0.677724	0.884611
cg11191979	1	2194050	1237	0.00471481	0.000844469	-0.00481405	-0.000953769	0.00576263	0.00648945	0.0013324	-0.00145147	0.00433641	-0.000470928	-0.00194378	-0.00428164	-0.00181156	0.00520112	-0.00244597	-0.00216281	-0.00207255	-0.0009121	0.00544659	0.00566566	0.00582594	0.00493761	0.00584072	0.00549421	0.00542049	0.00539476	0.00552431	0.00491546	0.00492972	0.00502828	0.00501185	0.00545956	0.00538845	0.00521903	0.00530249	0.00522944	0.386685	0.881514	0.408626	0.84683	0.323824	0.237545	0.805831	0.78789	0.432472	0.923675
cg01949002	1	2203589	1236	0.00600433	-0.00046201	0.00444751	0.0045195	0.00186833	-0.000612249	-0.00227405	-0.00271486	-0.00338734	-0.00415366	-0.000770987	0.00140681	-0.00104453	0.00245216	-0.00232772	-0.00511724	-0.00223492	-0.00462008	0.00438131	0.00444386	0.0042778	0.00355096	0.00430819	0.00431726	0.00415834	0.00446145	0.00446177	0.00378075	0.00367532	0.00402776	0.00391481	0.00428956	0.0040649	0.00411361	0.00405495	0.00402867	0.170549	0.917196	0.298492	0.203105	0.664529	0.887227	0.584472	0.542846	0.447737	0.271928
cg12580943	1	2203648	1237	0.00496422	-0.000768723	0.00261665	0.0044854	0.00206901	-0.00188764	9.90958e-06	-0.000818664	-0.00495199	-0.00511841	-0.00479156	-0.0011134	-0.00134434	-0.000144442	-0.00381679	-0.00363713	0.00147043	-0.00276993	0.00428129	0.00456495	0.00452444	0.00383528	0.00427786	0.00429821	0.00409907	0.0044101	0.00436035	0.00393826	0.00379638	0.00392557	0.00388653	0.00434114	0.00411705	0.00413727	0.0040853	0.00410298	0.246246	0.866271	0.563036	0.242198	0.62863	0.660538	0.998071	0.852732	0.256087	0.193716
cg26332488	1	2230640	1236	0.00259444	0.000259636	0.00222391	0.00524785	0.0039857	-0.00208204	0.0014117	-0.00421013	-0.00718494	-0.00517503	-0.00498282	0.00167588	0.00110459	0.00284572	-0.0012429	-0.00424484	-0.00166396	-0.00343419	0.00436754	0.0044669	0.00451291	0.0038599	0.00438414	0.00441478	0.00412992	0.00426726	0.00428212	0.00384278	0.00370857	0.0038492	0.00382366	0.00419245	0.0040016	0.00420648	0.00382181	0.00413027	0.552493	0.953649	0.622161	0.173962	0.363288	0.637207	0.732485	0.323832	0.0933683	0.17808
cg09556700	1	2230668	1237	0.0020192	0.00106274	-0.00314653	0.00618269	0.00219696	0.00339236	0.00149671	-0.0032359	-0.00253158	-0.0113285	-0.00637837	-0.0035497	-0.00143089	0.00295584	0.000593729	-0.00805928	-0.00112268	-0.00459933	0.00626847	0.0066239	0.00662453	0.00535765	0.00648808	0.00618655	0.00602784	0.00650738	0.00643463	0.00551704	0.00550186	0.00577259	0.00587454	0.00621587	0.00611437	0.00590024	0.00586169	0.00608294	0.747361	0.872534	0.6348	0.248503	0.734899	0.583456	0.803903	0.619001	0.694002	0.0400365
cg23022809	1	2230923	1237	0.00286633	0.0014013	0.00094227	0.00304296	0.00168798	0.000644302	0.00205807	-0.00341403	-0.00260877	-0.005128	-0.00334151	-0.00195685	-0.00195092	0.000598771	-0.00277281	-0.00385814	0.000357226	-0.00280691	0.00393226	0.00411983	0.00415778	0.00348289	0.00392387	0.00397723	0.00388239	0.00406664	0.00400181	0.00355904	0.00340991	0.00361021	0.00357928	0.0039719	0.00368295	0.0037928	0.00361374	0.00374494	0.466046	0.733754	0.820713	0.382288	0.667063	0.871308	0.596039	0.401177	0.514467	0.14963
cg26999585	1	2235061	1237	-0.00231182	-0.00259911	0.00163551	-0.0016951	-0.00182199	-0.00351154	0.00379011	0.000286715	0.00325615	0.00253204	-0.001433	0.00242211	-0.00134152	-0.00295335	-0.00154061	0.00496881	0.00067124	0.00722728	0.00418528	0.00434427	0.00407096	0.00378716	0.00405675	0.00426824	0.00390267	0.00411764	0.00396973	0.00376884	0.00347956	0.00387732	0.00371632	0.00397366	0.00389108	0.00404181	0.00363117	0.00391904	0.580696	0.549651	0.687868	0.654448	0.653341	0.410671	0.33147	0.944487	0.412076	0.501689
cg03827836	1	2254127	1180	-0.000145675	0.00141508	0.00510807	0.00428432	0.00119784	-0.0105762	0.0001571	-8.23141e-06	-0.00130164	-0.00273756	-0.00113574	0.00979465	-0.00270066	0.0051945	-0.000276367	-0.00166722	0.00308915	-0.000905777	0.0046901	0.00448568	0.00476263	0.00361974	0.00446392	0.00468418	0.00428952	0.00431939	0.00429069	0.003577	0.00404672	0.0045648	0.00404909	0.00465069	0.00440172	0.0038273	0.0041869	0.00443877	0.975222	0.752407	0.283482	0.236573	0.788438	0.0239544	0.970785	0.998479	0.761613	0.444079
cg04156483	1	2254199	1237	0.00289412	0.00190693	0.00189184	0.000189801	-0.00116532	-0.000642815	0.00385989	-0.00682596	-0.00175602	-0.00729638	-0.000844248	0.00113986	0.00152342	0.000700089	-0.00593816	-0.00503816	0.000870706	-0.00719159	0.00480053	0.00489151	0.00487498	0.0039993	0.00476825	0.00452752	0.00464655	0.00481525	0.00464137	0.00406293	0.00430597	0.00433512	0.00451192	0.004647	0.00452388	0.00452393	0.00424381	0.00447149	0.546591	0.696651	0.697963	0.962148	0.806927	0.887096	0.406144	0.156317	0.705177	0.07252
cg22708961	1	2254245	1237	0.00629783	0.000215095	-0.000204542	0.00165466	0.00135686	-0.00064126	0.000555685	-0.00334598	-0.0038583	-0.00296327	-0.00325384	-0.000192861	0.000718955	0.00158818	-0.00539826	-0.00516285	0.00230447	-0.00296073	0.00669149	0.00692193	0.00701032	0.00579937	0.00682775	0.00643738	0.00665473	0.00695463	0.00684775	0.00593073	0.00578375	0.00601808	0.00602546	0.00667324	0.00645685	0.00649271	0.00611825	0.00645832	0.346618	0.97521	0.976723	0.775401	0.842476	0.92065	0.933452	0.630435	0.573135	0.617323
cg12131894	1	2257894	1224	-0.00562438	0.0015856	0.000751878	-0.00045936	-0.00484764	-0.00712699	0.003631	8.77756e-05	-0.00209735	-0.00274392	0.00312688	0.0118528	0.00438347	-0.00273397	0.00244883	-0.00437918	-0.000693142	-0.00315757	0.00409984	0.00431611	0.00413582	0.00354495	0.00392199	0.00394551	0.00357958	0.00425476	0.00368087	0.00361906	0.00359092	0.00389558	0.00367807	0.00451617	0.00411591	0.00359804	0.00370148	0.00397942	0.170108	0.713344	0.855742	0.896897	0.216452	0.0708627	0.310409	0.983541	0.568815	0.44834
cg07701579	1	2262232	1235	0.0075477	-0.000576075	-0.00419818	0.00175067	0.000136337	-0.00297337	-0.000938278	-0.000476615	0.00601885	-0.00474153	-0.00183979	-0.00119807	-0.00350017	0.00136255	0.00246358	-0.00224318	0.00189485	-0.00117128	0.0041371	0.00429811	0.0040873	0.00331404	0.00412766	0.003813	0.00383992	0.00421563	0.00405882	0.00351419	0.00364557	0.00348134	0.00344262	0.00402042	0.00385927	0.00393676	0.00353764	0.00371607	0.0680924	0.893379	0.30436	0.597321	0.973651	0.435509	0.806961	0.909984	0.138099	0.177256
cg14098223	1	2262333	1237	-0.011023	-0.0035273	-0.003668	-0.00294001	-0.00535378	-0.00474808	0.00926025	-0.00256322	0.00430362	-0.00263074	0.000861571	0.00637292	0.00510201	-0.00317592	0.00152882	0.00226243	0.000966317	0.00354988	0.0046213	0.00521647	0.00466388	0.00416263	0.004476	0.00441974	0.00409941	0.0048206	0.0044889	0.00408235	0.00406768	0.00419552	0.00423536	0.00457429	0.00445252	0.00434675	0.00434868	0.00413632	0.017067	0.498923	0.431592	0.48001	0.231655	0.282693	0.0238884	0.594918	0.337698	0.519304
cg13865934	1	2262474	1237	0.00411894	0.000144651	0.00662915	0.00524188	0.00366955	0.00294554	0.00431931	0.000315459	-0.00623439	-0.0086877	-0.00573636	-0.00455215	-0.00354684	0.00559784	-0.00182486	-0.00158921	-0.000108247	-0.00271652	0.00487983	0.00510773	0.00510771	0.00431621	0.00481597	0.0048628	0.00478209	0.00506763	0.00488223	0.00430094	0.00435718	0.00456723	0.00455399	0.00481616	0.00472923	0.00467719	0.00428983	0.00457865	0.398627	0.977407	0.194331	0.224571	0.446087	0.544695	0.366406	0.950364	0.201618	0.0433881
cg17849542	1	2266228	1237	-0.00359915	-0.00100368	0.00395808	0.00154842	0.000430486	-0.00182737	0.00327307	0.000577321	-0.00058527	0.00100515	4.83783e-05	0.000887215	-0.00182986	-0.00576311	-0.0018199	0.00423072	-0.000809941	0.00569731	0.00428769	0.00447228	0.0042216	0.00373295	0.00418226	0.00410811	0.00412954	0.00438611	0.00429257	0.00371326	0.00368643	0.00386904	0.00379679	0.00424243	0.0040908	0.00400223	0.0038092	0.00391305	0.401237	0.822429	0.348461	0.67829	0.918017	0.65645	0.428011	0.895281	0.891548	0.786628
cg02687883	1	2266431	1234	0.0034183	8.81753e-05	-0.00116114	0.000616801	0.0022138	0.00161258	0.00254802	-0.000680996	0.000285754	-0.00288097	-0.00192931	-0.00133947	0.00151927	0.00319629	-0.0038992	-0.00339882	-0.00170233	-0.00262276	0.0047197	0.00493421	0.00482909	0.00391232	0.00484421	0.00443703	0.00458514	0.00473194	0.00491617	0.00383983	0.00405236	0.00396416	0.00404798	0.00468154	0.00459862	0.00435879	0.00429077	0.00415565	0.468904	0.985742	0.809984	0.874728	0.647671	0.716278	0.578407	0.885568	0.953649	0.453083
cg18155888	1	2266591	1237	0.006342	-0.00850693	-0.00530339	0.00314486	-0.0113155	-0.00564895	-0.00319827	0.00559579	0.00196922	-0.0066462	-0.00191616	0.00269183	0.00374498	-0.00272162	-0.000475692	-0.00117398	0.0111156	-0.00247227	0.00628566	0.00652719	0.00675805	0.00568412	0.00644751	0.00656662	0.00595428	0.00628101	0.00694819	0.00597933	0.00581201	0.00604162	0.00625378	0.00630687	0.0063419	0.0064067	0.00615327	0.00641252	0.312992	0.19247	0.432599	0.580078	0.0792566	0.38965	0.591173	0.372979	0.776859	0.26634
cg08867908	1	2284179	1237	0.00311011	0.00478815	0.00304573	0.0044409	0.00380566	-0.00436433	0.00421067	-0.00629775	-0.00542198	-0.00607142	-0.00469145	0.000330704	0.000140349	-0.00237572	-0.00266306	-0.00556419	-0.000754421	-0.00204911	0.0048444	0.00507423	0.00494349	0.00424575	0.00479758	0.00491251	0.00468477	0.00490398	0.00489374	0.0043257	0.00430453	0.00442064	0.00446031	0.00493148	0.0046121	0.00461686	0.00458514	0.00465814	0.520872	0.345363	0.537822	0.295578	0.427634	0.374319	0.36876	0.199068	0.267886	0.160448
cg19084427	1	2284530	1237	0.00522415	0.00162014	-0.000961019	0.00236718	0.0037191	0.00728502	0.00113402	-0.00174384	0.00122011	-0.00686054	-0.00356817	-0.00559593	-0.00508397	0.00381397	-0.00156796	-0.00478875	-0.00121508	-0.00827534	0.00575995	0.00614132	0.00585007	0.00497148	0.00584145	0.00565529	0.0058091	0.00589544	0.00600195	0.00507004	0.00502111	0.00510653	0.00516993	0.00575591	0.00544795	0.0054307	0.00539643	0.00547276	0.364419	0.791927	0.869515	0.633966	0.524337	0.197684	0.845225	0.767386	0.838911	0.176007
cg02473847	1	2284821	1237	0.00229159	0.00341771	0.00132437	0.00500216	0.000690062	-0.00087084	-0.000454293	-0.00200322	-0.00224702	-0.00651454	-0.000988888	0.000316976	-0.00256831	0.000766603	-0.000447982	-0.00570989	0.000362012	-0.00442891	0.0038456	0.00415826	0.00407857	0.00349189	0.00387732	0.00388885	0.0038059	0.00406775	0.0038911	0.00353797	0.00352612	0.00351435	0.00355645	0.00390428	0.00381369	0.00392683	0.00358807	0.00383397	0.551244	0.411129	0.745397	0.151998	0.858743	0.82281	0.904986	0.62239	0.563618	0.0655742
cg02606010	1	2292609	1237	-0.00956005	0.00105482	4.67748e-05	0.00384232	-0.00422065	-0.00980902	0.00997461	-0.00683422	0.00385066	-0.00690436	-0.00312707	0.00932262	0.00390412	-0.00551492	-0.00165359	-0.000213692	0.00123237	0.00390701	0.00450276	0.0047011	0.00443589	0.00369992	0.00421629	0.00436982	0.00388091	0.00442869	0.00406156	0.00348678	0.00387746	0.00391815	0.00403938	0.00417877	0.00391794	0.00398464	0.00381696	0.00386657	0.033741	0.822463	0.991587	0.299042	0.31681	0.0247861	0.0101648	0.122789	0.343092	0.0476859
cg15836199	1	2302005	1237	5.82994e-05	0.00264499	-0.000921036	0.00528963	-0.00532378	-0.00441666	0.000346248	0.00442111	0.0041686	-0.00606616	0.000608622	-0.000256405	-0.00101844	-0.00211997	9.52792e-05	0.00034471	3.30818e-05	-0.00552878	0.00461591	0.0051352	0.00464184	0.00414814	0.00451564	0.00465505	0.00438306	0.00494958	0.00438628	0.00418432	0.00427162	0.00407449	0.00432477	0.00459203	0.00424647	0.004063	0.00416444	0.00457576	0.989923	0.606504	0.842716	0.202245	0.238412	0.342728	0.937035	0.371735	0.341922	0.147133
cg26876101	1	2321877	1237	-0.00765413	-0.00385537	0.00451308	0.00150068	-0.00409243	-0.00268362	0.00890361	-0.00100575	0.00232104	-0.00121126	-0.000794724	0.00464678	0.00276072	-0.00146092	-0.00341129	0.00305824	-0.00208767	0.00298952	0.00398992	0.00436471	0.00400324	0.00348023	0.0037574	0.00397426	0.00371207	0.00391242	0.00360086	0.00336869	0.00362124	0.00388962	0.00377074	0.00387654	0.00387673	0.00393615	0.00368292	0.0036371	0.0550641	0.377072	0.259591	0.666322	0.276081	0.499517	0.0164598	0.797128	0.5192	0.719174
cg11142617	1	2324205	1237	0.00352547	0.00454295	-0.000586735	0.000187964	0.00250879	0.00722893	0.00333217	-0.00399787	0.000554731	-0.00541524	-0.000922925	-0.00427466	0.00141957	0.00416385	-0.00327399	-0.0078702	0.00292917	-0.00694163	0.00659576	0.00681583	0.00680124	0.0057051	0.0067795	0.00655758	0.00657949	0.00661903	0.0066803	0.00604004	0.00584023	0.00592524	0.00615547	0.00661487	0.0064362	0.00635099	0.00608469	0.00630762	0.592991	0.505073	0.931253	0.973717	0.711341	0.270297	0.612542	0.545847	0.93382	0.369956
cg09024606	1	2324221	1237	-0.00206179	-0.00175936	0.00903048	-0.00165923	0.00279997	-0.00387069	-0.000492396	0.00299377	0.00114653	0.002731	-6.43579e-05	0.000699931	-0.00206989	-0.00552888	-0.00500147	0.000436304	-0.00466987	-0.000307555	0.00378909	0.00389544	0.00405313	0.00336834	0.00364345	0.00371882	0.00361482	0.00363247	0.00365754	0.00310767	0.00312901	0.00349833	0.00346951	0.00377527	0.00379563	0.00339182	0.00321519	0.00330097	0.586346	0.651524	0.0258786	0.622299	0.442194	0.29795	0.891651	0.409844	0.753923	0.379513
cg13102658	1	2324224	1237	0.00725447	-0.00329494	-0.00429837	0.00128991	0.00380547	-0.000989289	0.00519003	0.00252885	0.00303199	-0.00150047	-0.00388612	0.000245016	-0.00223519	0.00432076	-0.00390738	0.000456287	0.000432592	0.000435935	0.00415313	0.00425038	0.00431152	0.00376933	0.0041866	0.00409501	0.00387729	0.00411681	0.00409205	0.00360828	0.00356137	0.00368557	0.00381561	0.00410215	0.00412147	0.00406755	0.00373196	0.00393408	0.0806814	0.438216	0.318789	0.732191	0.36337	0.809102	0.18071	0.539035	0.458725	0.677526
cg18435782	1	2328848	1237	-0.00525908	-0.000529529	0.00630105	0.00090612	-0.000796149	-0.00673253	0.00318323	-1.78387e-05	-0.000959753	0.0047193	0.00158884	0.00294496	4.23266e-06	-0.00499903	-0.0034344	0.00581591	-6.70974e-05	0.0084958	0.00509411	0.00522127	0.00519017	0.00444389	0.00505481	0.00491366	0.00509511	0.00524363	0.00518778	0.0045094	0.00434172	0.00448592	0.00469134	0.00504098	0.00483618	0.00493023	0.00456337	0.00473884	0.301892	0.919219	0.224734	0.83843	0.874848	0.170635	0.532127	0.997286	0.853227	0.295308
cg11070929	1	2329052	1237	-0.00035925	-0.00309539	-0.00163371	0.00363223	0.00214602	0.00187008	-0.000602676	0.00804139	0.00165878	-0.00741606	-0.00851288	-0.00333124	0.00600178	0.00193529	-0.000823719	-0.00211973	0.000485078	0.0014968	0.00468047	0.00462829	0.00482483	0.00425881	0.00437671	0.00486038	0.0045197	0.00459643	0.0047481	0.00387694	0.00422586	0.00438324	0.0041532	0.00445662	0.00455814	0.00415453	0.00402333	0.0042974	0.938818	0.503625	0.734908	0.393729	0.623902	0.700415	0.893921	0.0802072	0.726821	0.0557655
cg27235337	1	2334785	1237	0.00922853	0.0115782	0.0103199	0.0141208	-0.00227758	0.000865843	-0.00195234	-0.0196586	-0.012203	0.00226381	0.00558155	0.00550386	-0.00390769	-0.00333336	-0.00452515	-0.00758988	-0.00306104	-0.00173075	0.00844049	0.0087376	0.0082316	0.00685838	0.00787112	0.0085451	0.00865747	0.00783207	0.00797498	0.00718268	0.00719571	0.00736421	0.00795461	0.00814256	0.00786604	0.0074627	0.00694106	0.00800212	0.274234	0.185137	0.209955	0.0395026	0.772306	0.919292	0.821583	0.0120728	0.125976	0.752628
cg03960390	1	2334914	1237	0.00176907	0.00338557	0.000712214	0.00330876	0.000667666	-0.00101703	0.00187897	-0.00471379	-0.00366562	-0.00677066	-0.00179947	0.00020232	0.00103206	-0.00112608	-0.0031999	-0.00543219	0.000227399	-0.00359182	0.00472943	0.00487433	0.0048379	0.00409275	0.00471666	0.00457587	0.00464066	0.00480786	0.00471745	0.00434043	0.00417443	0.00421958	0.00438412	0.00461111	0.00440533	0.00459326	0.00441308	0.00456882	0.708363	0.487323	0.882962	0.418835	0.887431	0.824111	0.685557	0.326872	0.437139	0.118782
cg01065210	1	2336034	1237	0.0126774	-0.00369947	0.00889752	0.00607522	0.0076693	0.00666936	-0.0040397	-0.00263186	-0.00207989	0.00149339	-0.0035621	-0.00791425	-0.00467569	-0.000995387	-0.0105873	0.0018458	-0.00758463	0.00428277	0.00738827	0.00776844	0.00743951	0.00623277	0.00680607	0.00722161	0.00674304	0.00738959	0.006684	0.00599036	0.00621974	0.00702018	0.00684882	0.00784511	0.00723123	0.00634996	0.00674401	0.00717926	0.0861839	0.633919	0.231704	0.329698	0.259814	0.355732	0.549111	0.721723	0.755668	0.80313
cg14657417	1	2344183	1237	0.00392321	0.0041323	0.000126865	0.00183177	0.00261947	0.00286462	-0.00150719	0.000273096	0.00130977	-0.00386336	-0.00114833	-0.000610909	0.0030566	7.96444e-05	-0.00341399	0.00193803	-0.00344787	-0.00227967	0.00450268	0.00471001	0.00457553	0.00405864	0.00426094	0.00456763	0.00424794	0.00462047	0.00455414	0.00391503	0.003926	0.00393031	0.0042467	0.00427809	0.00414151	0.00431759	0.00410399	0.00438729	0.383587	0.3803	0.97788	0.651754	0.538711	0.530557	0.722735	0.952868	0.773654	0.323739
cg23629166	1	2345368	1235	-0.0098717	6.76631e-05	0.00328925	0.00192353	-0.00166241	-0.00649924	0.00681796	-0.00151632	-0.00241672	-0.00311939	-0.00155296	0.00604799	0.00331813	-0.00524196	0.00011874	0.00195413	-0.00301118	0.00178082	0.0038342	0.00403967	0.00391644	0.00351906	0.00356113	0.00400387	0.00385419	0.00368594	0.00373933	0.00338311	0.00341137	0.00356189	0.00347425	0.00371372	0.00343436	0.00365558	0.00337098	0.00359034	0.0100343	0.986636	0.400989	0.584652	0.640628	0.104538	0.0768983	0.680794	0.518085	0.356503
cg01354137	1	2359459	1237	0.00275365	0.00137762	0.00260554	0.00367385	0.00207694	0.00251446	0.00354361	-0.00176045	-0.00356614	-0.0076536	-0.00433701	-0.0015576	0.00161067	0.00413415	-0.0033768	-0.00640526	0.00131857	-0.00642354	0.00544433	0.00559869	0.00566894	0.00479362	0.00558795	0.00521586	0.00524542	0.00553423	0.00550677	0.00492133	0.00485635	0.00480289	0.00494863	0.00544532	0.00522098	0.00541626	0.00496283	0.00512143	0.613009	0.805635	0.645792	0.443436	0.71013	0.629749	0.499318	0.750407	0.517249	0.119901
cg20491328	1	2359927	1237	0.00724108	0.00209093	0.00655408	0.0028059	-0.00313014	-0.00019336	0.00127798	-0.00574671	-0.00876262	-0.00538219	-0.00231425	-0.000299852	-0.00166687	0.00131187	-0.00670046	-0.00604378	0.00051209	-0.00487626	0.00477862	0.00482989	0.00473606	0.00410103	0.00457333	0.00452964	0.00443704	0.00468577	0.00469562	0.00420953	0.00405635	0.00404838	0.00412393	0.00464992	0.00451175	0.00459728	0.00421322	0.004444	0.129695	0.665076	0.166399	0.493853	0.493701	0.965951	0.773327	0.220041	0.0620241	0.201047
cg12715395	1	2359968	1237	-0.000486682	0.0019375	0.000443962	0.0101341	0.0102788	0.0107798	-0.00123937	0.00113762	0.00345471	-0.00161221	-0.000350834	-0.0033003	0.00506203	-0.0113092	-0.0129984	-0.00149701	-0.00566036	-0.00700948	0.00850043	0.00849215	0.00809362	0.00688142	0.00777582	0.00846225	0.00766592	0.00918314	0.00770296	0.00696002	0.00775658	0.00742608	0.00776652	0.00785117	0.00777121	0.00773121	0.0075467	0.00776667	0.954343	0.819528	0.956255	0.14084	0.186204	0.202708	0.871564	0.901409	0.653798	0.816818
cg22502001	1	2360018	1237	-0.0016303	0.00459177	0.0132974	-0.00173806	-0.00481146	-0.00756743	0.00129557	0.000349092	-0.00315183	0.00378977	0.00142357	0.00568221	-0.000265476	-0.00176299	-0.0119711	0.00427106	-0.00291708	0.00434557	0.00430366	0.00434478	0.00460523	0.00403142	0.0042205	0.00459507	0.00436822	0.00426709	0.00446953	0.00408719	0.00413184	0.00392503	0.00413669	0.00417184	0.00450978	0.00424987	0.00422845	0.00458239	0.704824	0.290582	0.00388378	0.666375	0.254278	0.0995874	0.76678	0.934798	0.480696	0.353806
cg15548859	1	2381299	1237	0.0034023	0.00250789	0.00429512	0.00125405	-0.00123783	0.000658978	0.00320097	-0.00531175	-0.00588039	-0.00507826	-0.00216176	-0.00150034	-0.00232991	0.000593879	-0.00342943	-0.000352314	0.00379782	-0.00577076	0.00470591	0.0044572	0.00418058	0.00385177	0.00439119	0.00428349	0.00419637	0.00458698	0.0042635	0.00374672	0.00379708	0.00394352	0.00413739	0.0042032	0.00409406	0.00434852	0.00395218	0.00406613	0.46969	0.573666	0.304232	0.744743	0.778029	0.877735	0.445585	0.246861	0.16782	0.175294
cg00546248	1	2412743	1237	-0.000202881	-0.000352125	0.00303971	0.000817337	0.00482216	-0.00119537	-0.000363929	-0.00144367	-0.0079237	-0.00221958	-0.00185776	0.00249238	0.00504181	0.000112666	-0.000637704	0.000338312	-0.0045395	0.00157748	0.00411309	0.00446945	0.00438618	0.00390164	0.00439858	0.00439744	0.00372726	0.00406659	0.00406751	0.0034787	0.00414783	0.00367876	0.00390222	0.00385318	0.00439642	0.00396905	0.00415625	0.00391084	0.96066	0.937204	0.488298	0.834069	0.272948	0.785751	0.922218	0.722584	0.0514095	0.523442
cg03847348	1	2413705	1237	0.00749109	0.00213078	0.00210354	-0.000123539	0.00332121	-0.00229808	-0.00111466	-0.00369253	-0.00343704	-0.0018962	-0.0016929	0.0033772	0.000346308	-0.000810178	-0.00302828	-0.00311456	0.00118301	-0.00554041	0.00465239	0.0048816	0.0046957	0.00421919	0.00450066	0.00453234	0.00443373	0.00473805	0.00464566	0.0042451	0.00408246	0.00417745	0.00430645	0.00458602	0.00431865	0.00458823	0.00424237	0.00434359	0.107363	0.662479	0.654174	0.976641	0.460552	0.612126	0.801501	0.435782	0.459397	0.655107
cg26783079	1	2434058	1237	0.00704477	0.00509972	0.00975036	-0.00606351	-0.00728128	-0.00206072	0.000169914	-0.00266937	-0.00910504	-0.00150772	0.00120741	-0.00315696	0.00297933	-0.000652512	-0.0152212	0.000993279	0.00265166	0.00197613	0.00668482	0.00649012	0.0061994	0.00527811	0.00586542	0.0058566	0.00579296	0.00624384	0.00612646	0.00544072	0.00538967	0.00561856	0.00613485	0.00652133	0.0056426	0.00618813	0.00604753	0.00601428	0.291953	0.432004	0.115768	0.250637	0.214461	0.724941	0.9766	0.669	0.137231	0.781689
cg17128799	1	2458466	1237	0.00358728	0.00199378	0.00287086	0.00337733	0.00292063	-0.00038559	0.00164598	-0.00346258	-0.00408772	-0.00515687	-0.00306826	-0.000563235	-0.00172789	0.000632249	-0.00451613	-0.0058771	0.000301024	-0.00403983	0.00471871	0.00492763	0.00487975	0.00416684	0.00470403	0.0046845	0.00455976	0.00481889	0.00474789	0.00421231	0.00408383	0.00418508	0.0043168	0.00464158	0.00440557	0.00459505	0.00430153	0.00442797	0.447121	0.685763	0.556317	0.417638	0.534679	0.934399	0.718114	0.472423	0.389262	0.220863
cg02611001	1	2458506	1237	0.00314965	0.000731483	0.00301216	0.00427443	0.00295483	-0.000677484	0.00173795	-0.00293389	-0.00470021	-0.00413426	-0.00306735	-7.36734e-05	-0.0010893	0.000879604	-0.00266842	-0.00526374	0.000708192	-0.00425966	0.00402021	0.00422625	0.00422905	0.00367095	0.00400309	0.00407476	0.00391819	0.00419571	0.00409184	0.00371446	0.00350829	0.00369551	0.00362691	0.00396335	0.00387731	0.00413495	0.00367828	0.00412747	0.43336	0.862588	0.476307	0.244264	0.460431	0.86795	0.657361	0.484389	0.250688	0.265701
cg02483661	1	2460621	1237	0.00399838	0.00133269	-0.00123399	0.000286773	0.00371595	0.000908594	-0.00104333	-0.00191067	-0.0034987	-0.00231326	-0.00140582	-0.0020844	-0.000127883	0.00167569	-0.000943447	-0.00330167	2.45829e-05	-0.00047778	0.0041657	0.00432266	0.0041973	0.00368176	0.00426184	0.00413654	0.00385521	0.00418794	0.0038704	0.00359708	0.00350609	0.00379496	0.00379941	0.00389927	0.00368117	0.0039577	0.00372502	0.00398199	0.337138	0.757851	0.76876	0.937915	0.383257	0.826143	0.786678	0.648224	0.366016	0.520163
cg09934343	1	2464996	1237	0.00411129	0.00291453	0.00302778	0.00387935	0.00164407	-0.00092907	-8.50148e-05	-0.0040642	-0.0058751	-0.00530482	-0.00398559	-0.000595368	-0.000595787	0.000284074	-0.00119178	-0.00359778	0.000103903	-0.00385899	0.00446671	0.00462652	0.00456825	0.00382402	0.00433052	0.00429342	0.00425857	0.00454993	0.00443415	0.00396455	0.00381556	0.00388891	0.00409158	0.00433855	0.00420791	0.00428209	0.0040127	0.00418516	0.357349	0.52872	0.507467	0.31036	0.704207	0.828681	0.984073	0.371727	0.185182	0.180875
cg18013789	1	2465404	1237	0.00736296	0.00321453	-0.00148918	-0.00199392	-0.00257056	-0.0075047	0.00103093	-0.00626187	-0.00238895	0.00217408	-0.0013642	0.000128378	-0.00187618	0.000750867	0.00477204	0.00159998	-0.00187413	0.0031013	0.00448217	0.00498538	0.00468522	0.004249	0.00474859	0.00432353	0.00401697	0.00426842	0.00476196	0.00382333	0.00397044	0.00385986	0.00413497	0.00462909	0.00424937	0.00416435	0.00432392	0.00411434	0.100441	0.519062	0.750601	0.638879	0.588279	0.0826028	0.797454	0.14237	0.615897	0.569604
cg10061384	1	2466275	1236	-0.0042289	-0.00134519	0.00471916	-0.000884871	-0.00219352	-0.00985805	0.00427663	-9.26959e-06	-0.00260395	0.00318478	0.00190889	0.00243572	-0.000892751	-0.00492629	-0.00302586	0.00440759	-0.00107848	0.00708607	0.003893	0.00425223	0.00403422	0.00334319	0.00372777	0.00381546	0.00379579	0.00403181	0.00423752	0.00357845	0.00343537	0.00355007	0.00359676	0.00395852	0.00348122	0.00367356	0.00345441	0.00349247	0.277354	0.751738	0.242088	0.791257	0.556245	0.00977431	0.259879	0.998166	0.538886	0.373471
cg19633487	1	2522370	1237	-0.00536336	0.00386561	0.00613225	-0.00156291	-0.00388379	-0.00646609	-0.000929103	0.000871494	-7.74877e-05	0.00416778	0.00298297	0.00358615	0.00180324	-0.00565627	-0.00150579	0.00459188	0.0014358	0.00590368	0.00480166	0.00495734	0.00492272	0.00442965	0.0047425	0.00458441	0.00465772	0.00488703	0.00503794	0.00427667	0.00419631	0.00413262	0.0041443	0.00464222	0.00443627	0.00457163	0.0043208	0.00451512	0.264003	0.435523	0.212873	0.724216	0.412824	0.158406	0.841891	0.858466	0.987728	0.32979
cg18932078	1	2524107	1237	-0.00483714	0.00167009	0.00611772	0.0138112	-0.0049769	-0.00114616	-0.00278947	-0.0111144	-0.00963545	-0.00209154	-0.00215724	2.92239e-05	0.0146869	0.00180674	0.00136229	-0.0090249	0.00168793	0.00765579	0.00830442	0.00900006	0.00896853	0.0070891	0.00856951	0.00799654	0.0077545	0.00878311	0.00843471	0.0073592	0.00789971	0.00803082	0.0083498	0.00812098	0.00830017	0.00792384	0.00855209	0.00790698	0.560245	0.852787	0.495155	0.0513869	0.561397	0.886028	0.719055	0.205717	0.253306	0.776252
cg04276316	1	2572242	1237	0.00622104	0.00218799	0.00122993	0.00555859	0.00381215	0.000322709	0.0005091	-0.00416008	-0.00192676	-0.00709448	-0.00224336	-0.00244769	-0.000301828	0.000667293	-0.00288658	-0.00442483	0.00171765	-0.00477739	0.00543753	0.00564756	0.00547775	0.00458032	0.00507914	0.00518836	0.00514852	0.00538643	0.0054132	0.00478121	0.00452224	0.00463769	0.00481113	0.00522319	0.00493546	0.00510579	0.00482699	0.00497794	0.252585	0.698443	0.822343	0.224907	0.452923	0.950405	0.921231	0.439922	0.721887	0.137855
cg05697835	1	2722811	1237	-0.00437414	-1.46261e-05	-0.00190006	-0.00101187	-0.00318167	-0.00578228	0.00420744	-0.000180662	0.00287979	-0.0059629	-0.00140152	0.00365122	0.00291783	-0.00543651	0.00251592	0.0040587	-0.00160881	0.00719659	0.00399086	0.00433899	0.00405594	0.00377071	0.00396346	0.00412203	0.00353494	0.00407334	0.00369882	0.00353442	0.00368453	0.00386168	0.00384221	0.0040115	0.00367479	0.00393079	0.00381427	0.00367033	0.273061	0.99731	0.639454	0.78843	0.42212	0.160684	0.23395	0.964624	0.436233	0.091585
cg24484895	1	2771846	1233	0.00293152	-0.0020475	0.00717448	0.00313461	0.00105239	-0.00154052	-0.00120525	0.00433175	-0.00123825	0.00102421	0.00111713	0.00158854	-0.00438715	-0.00345948	-0.00580572	0.00266039	-0.000964439	0.00420712	0.00407751	0.00410055	0.00421604	0.003477	0.00430621	0.00409283	0.00412365	0.00404594	0.00407127	0.00372288	0.00362251	0.00361571	0.00363484	0.00410856	0.00399107	0.00404869	0.00398851	0.00400184	0.472173	0.617551	0.0888094	0.367309	0.80693	0.706623	0.770075	0.284331	0.761018	0.78323
cg01242872	1	2772127	1237	0.00463129	0.00169384	0.00235339	0.00461813	0.000915105	0.0015067	0.000554525	-0.00166008	-0.00388814	-0.00675089	-0.00255775	-0.00281655	-0.000244045	0.00201775	-0.0048328	-0.00465043	0.000225775	-0.00712861	0.00563565	0.00566779	0.0057633	0.00480836	0.00575263	0.00538406	0.00549941	0.00555762	0.0056751	0.00499753	0.00487714	0.00507069	0.00493546	0.00537211	0.00549617	0.00535414	0.00534045	0.00544834	0.4112	0.765052	0.683023	0.336835	0.873609	0.779597	0.919683	0.765167	0.493266	0.176746
cg13923696	1	2772212	1237	-0.00657591	-0.00195394	0.0032759	3.02072e-05	-0.00117789	-0.00542285	0.0046949	0.00125728	0.00248117	0.00226257	0.000826954	0.00309899	0.00233832	-0.00694784	-0.00207786	0.00551685	-0.000350438	0.00659621	0.0043538	0.00461044	0.00456794	0.0038689	0.00437903	0.00421482	0.00427772	0.0044996	0.00456034	0.00395141	0.00383032	0.00382979	0.00402114	0.00434705	0.00404172	0.00433202	0.00404389	0.00412518	0.130946	0.671706	0.473281	0.99377	0.787942	0.198228	0.272413	0.779922	0.58639	0.566916
cg07230639	1	2772363	1237	0.00510359	0.00323237	0.00388375	0.00497915	0.00446182	0.000787552	5.75665e-05	-0.00303566	-0.00596078	-0.00555269	-0.00479491	-0.00173	-0.000327886	0.000959442	-0.00273671	-0.00647208	-0.00160879	-0.00554475	0.00534011	0.00544801	0.00533323	0.00450869	0.00525323	0.00505493	0.00492241	0.00539233	0.00519689	0.00460429	0.00446228	0.0047425	0.00472957	0.00512505	0.00499928	0.00497291	0.00476049	0.00502143	0.33922	0.552972	0.466481	0.269444	0.395688	0.876192	0.990669	0.573463	0.251386	0.227824
cg03742273	1	2772664	1237	0.00185568	0.00163878	0.003522	0.00226718	0.00191171	-0.00115108	0.00135604	-0.0035188	-0.00529113	-0.00399706	-0.00369841	-0.000130815	0.000436852	-0.000279073	-0.00282861	-0.00336785	-0.000512804	-0.00286601	0.00376803	0.0040882	0.00403669	0.00331307	0.00385388	0.00380785	0.00360912	0.00393396	0.00382957	0.00346677	0.00341823	0.00344206	0.00349098	0.00390442	0.00370281	0.00379905	0.00362994	0.0036955	0.62238	0.688526	0.382937	0.493777	0.619861	0.76243	0.707121	0.371072	0.167078	0.248926
cg18141902	1	2781275	1237	0.00935893	-1.01412e-05	0.00198364	0.00172691	0.00522262	0.00048269	-0.00152023	-0.00310346	-0.00566107	-0.00656181	-0.00344726	0.00050702	-0.00102646	0.00178855	-0.0014313	-0.00332999	-0.00290725	-0.00644096	0.00501468	0.00514614	0.00504718	0.00414079	0.00467338	0.00471476	0.00480829	0.00498488	0.00504436	0.00422783	0.00413998	0.00439564	0.00433892	0.00471667	0.00447157	0.00467654	0.00451437	0.00463418	0.0619987	0.998428	0.694305	0.676642	0.26377	0.918456	0.751874	0.533564	0.261753	0.12065
cg07906828	1	2782967	1237	6.8645e-05	0.00775357	0.00486169	0.0034511	-8.14359e-05	-0.00248287	0.00183842	-0.00252797	-0.00511316	-0.00781684	0.00225255	-0.00374304	0.000963314	0.000502885	-0.00851034	-0.00334541	5.14491e-05	-0.0028565	0.00381303	0.0041868	0.00391659	0.00347343	0.00391517	0.00400832	0.00347888	0.00401816	0.0037134	0.00323138	0.0033788	0.00366126	0.00362834	0.0040507	0.00368853	0.00374973	0.0038178	0.00378497	0.985637	0.0640389	0.214493	0.320432	0.983405	0.535634	0.597186	0.529259	0.168528	0.0155615
cg22798223	1	2783100	1237	0.00396341	0.00573794	-0.00239374	0.00426968	-0.00296411	0.000349601	-0.000137314	-0.00243042	-0.00381529	-0.0119543	-0.00194354	-0.000768052	0.00139364	0.00192288	0.00276568	-0.00293075	0.00302218	-1.43873e-05	0.0046588	0.00480937	0.00479189	0.00410027	0.0045407	0.00483182	0.00453711	0.0049032	0.00470483	0.00404565	0.00424599	0.00458018	0.0043143	0.00460693	0.00453602	0.00425008	0.00452939	0.00431479	0.394916	0.23284	0.6174	0.297729	0.513894	0.94232	0.975856	0.62012	0.417405	0.00312815
cg15579696	1	2822706	1237	0.000770544	0.00170375	0.0121039	0.00337559	-0.00340947	-0.00466574	-0.00134509	0.00136724	-0.00576651	0.000291435	0.00298045	0.00275153	-0.00343876	-0.00408924	-0.00591221	0.00341829	-0.00410525	0.00412961	0.00408638	0.00387605	0.00429987	0.00334607	0.00390513	0.00407858	0.00407088	0.0038689	0.00387475	0.00338673	0.00327007	0.00368717	0.00368509	0.00369108	0.00395882	0.00366358	0.00343531	0.00372942	0.850435	0.660258	0.00487838	0.313059	0.382623	0.25264	0.741085	0.723795	0.136691	0.931425
cg11754828	1	2828044	1237	0.00671708	-0.00124801	4.68057e-05	0.0020168	0.003885	-0.000408205	0.000754474	-0.00236747	-0.00388905	-0.00472255	-0.00523221	-0.00202132	-0.00181089	-0.000332642	-0.00339648	-0.00464544	0.000645197	-0.00386996	0.0054035	0.00546918	0.00548734	0.00461081	0.00527522	0.00510788	0.0049847	0.0053897	0.00532704	0.00463302	0.00455352	0.00479631	0.00478533	0.00526559	0.00507425	0.00510809	0.00475003	0.00494936	0.213831	0.819499	0.993194	0.661816	0.461449	0.936303	0.879693	0.660474	0.465354	0.308049
cg15622619	1	2828135	1233	-0.00280203	-0.000773088	0.00351519	-0.000238848	-0.00244532	-0.00770442	0.0046407	0.00214698	-0.00107829	0.00220051	0.000764069	0.0056552	-0.00117245	-0.00445461	-0.00315468	0.00632562	-0.00132373	0.00825035	0.0042772	0.00430258	0.00437462	0.00349836	0.00418094	0.00398795	0.00418511	0.004266	0.00430747	0.00357505	0.0036577	0.00371459	0.00378301	0.00406213	0.0039209	0.00406742	0.00382823	0.00392209	0.512398	0.857404	0.421661	0.945567	0.558634	0.0533691	0.267491	0.614769	0.802331	0.538212
cg15515265	1	2828198	1237	0.00503179	0.00183796	0.000549165	0.00416911	0.00151017	0.00134371	0.00365062	-0.00470994	-0.00175474	-0.00626831	-0.00451465	-0.00338278	-0.00274565	-0.00135994	-0.00481383	-0.00646805	0.00310997	-0.00590209	0.00635341	0.00651392	0.0066964	0.00536746	0.00650316	0.00621228	0.00593958	0.00650216	0.00636822	0.00561197	0.00559425	0.0057392	0.00574639	0.0061891	0.0059181	0.00591894	0.00578708	0.0060968	0.42837	0.777821	0.93464	0.437313	0.816367	0.828754	0.538802	0.468842	0.782896	0.264015
cg16298867	1	2833643	1237	0.00370432	0.00396986	0.00549129	0.0035007	-0.00336402	-0.00304116	-0.000970556	-0.00343876	-0.00739895	-0.0066555	-0.00100956	-0.000476752	-0.000935828	0.00159659	-0.00578283	-0.00370097	-0.00148756	-0.00497636	0.00404419	0.00416745	0.00416882	0.00354501	0.00404012	0.00389131	0.00387223	0.004223	0.0040439	0.00357934	0.00347836	0.00368635	0.00391583	0.00409441	0.00387282	0.00393706	0.00378261	0.00390431	0.359688	0.340799	0.187762	0.323398	0.405041	0.434494	0.802088	0.415477	0.0673011	0.0629675
cg00996827	1	2838805	1237	0.00308445	0.00525906	0.000906043	0.0037576	-0.000743925	0.000345318	-0.000446815	-0.00482385	-0.00493467	-0.00546711	-0.00150793	-0.00160894	-0.000348569	0.00122049	-0.00141583	-0.00601116	0.00107216	-0.00372401	0.00453295	0.0050286	0.00484754	0.00408208	0.00464603	0.00449211	0.00438919	0.00473828	0.00459986	0.00409501	0.00399219	0.00413848	0.00416788	0.00454763	0.00440492	0.0044742	0.00422991	0.00448605	0.496219	0.295639	0.851733	0.357305	0.872786	0.938725	0.918916	0.308649	0.283367	0.181855
cg23215587	1	2842673	1236	0.00344288	0.000159516	0.00350161	0.00216026	0.00314764	-0.00195443	0.00161939	-0.00290915	-0.00423993	-0.00422838	-0.00461929	-0.000983481	0.000222799	0.000331093	-0.0044244	-0.00434911	-0.000340014	-0.002458	0.00418121	0.00443714	0.00428425	0.00365338	0.00422046	0.00419857	0.00413865	0.00428657	0.00421983	0.00381757	0.00367136	0.00375613	0.0037264	0.00410669	0.00397739	0.00409147	0.00389968	0.00401705	0.410271	0.971322	0.413745	0.554316	0.455786	0.641574	0.695587	0.49735	0.315011	0.268029
cg25720825	1	2849682	1237	0.00361033	0.00523355	0.00377916	0.00151427	0.00522516	-0.000300486	-0.000818392	-0.00423814	-0.00307156	-0.00261458	-0.00528529	1.70143e-05	0.000415426	0.00251383	-0.00174864	-0.00741675	-0.0010575	-0.00486516	0.00544332	0.00571027	0.00552942	0.00465084	0.00531353	0.00535406	0.00521808	0.00556429	0.00537877	0.00468806	0.00474916	0.00491924	0.00480942	0.0053773	0.00508903	0.00520089	0.00480509	0.00496455	0.507164	0.359396	0.494314	0.744734	0.325426	0.955244	0.875373	0.446259	0.567964	0.577042
cg23932261	1	2876546	1237	0.00378831	0.00416918	0.00188391	0.00155089	0.00160585	-0.000791348	0.000579335	-0.00378638	-0.00379928	-0.00353796	-0.0029979	-0.000565453	-0.000929368	0.00137073	-0.00155442	-0.00441442	0.0013011	-0.00399359	0.00459581	0.00481194	0.00466461	0.00392784	0.00444578	0.00449279	0.0043445	0.00464691	0.00452007	0.00406019	0.00401399	0.00405254	0.00411511	0.00451257	0.00421479	0.00439306	0.00407632	0.00440192	0.40977	0.386258	0.686306	0.692957	0.717944	0.860186	0.893917	0.415177	0.400607	0.383547
cg19984499	1	2880984	1237	0.00212139	0.0010939	-0.00185371	-0.000163172	-0.000538842	-0.000573601	-0.000546428	-0.00262927	-0.00173645	-0.00417313	-0.00156687	0.00117768	-0.000825274	0.00429471	-0.000694929	-0.00171556	-0.00176525	-0.0044496	0.00449877	0.00504256	0.00464709	0.00408967	0.0044847	0.00450073	0.00458502	0.00477446	0.00462571	0.00407612	0.00423882	0.00417503	0.00416756	0.00465984	0.00456901	0.00426907	0.00434917	0.00438047	0.637248	0.82826	0.68997	0.968174	0.904363	0.898587	0.905135	0.581842	0.70737	0.30593
cg01977798	1	2886792	1237	0.00310552	0.00186995	5.04787e-05	0.00301793	0.000222956	-0.00209925	0.00234254	-0.00293361	-0.00263169	-0.00340583	-0.00237628	0.000284	-0.000571897	0.00119078	-0.00131975	-0.00236049	-0.000933516	-0.00343833	0.00424269	0.00439562	0.00430128	0.00364718	0.0042023	0.00416489	0.00414839	0.00435963	0.0042241	0.00373677	0.00368889	0.00378854	0.00375798	0.00413645	0.00399543	0.00404435	0.00387945	0.0040907	0.464187	0.670536	0.990636	0.407971	0.957687	0.614237	0.572287	0.501008	0.533273	0.362065
cg20895887	1	2897723	1235	-0.00441084	0.00120348	0.00423356	0.00318312	-0.00621173	-0.00306359	-0.0022492	-0.00177212	-0.00394089	0.000229238	0.00618939	0.0012529	-0.00123543	-0.00144121	-6.28491e-05	0.0046	-0.00259387	2.847e-05	0.00429772	0.00463956	0.00437764	0.00419806	0.00466828	0.00414459	0.0042099	0.00427752	0.0042999	0.00374783	0.00379036	0.00387051	0.00368661	0.00441391	0.00406455	0.0041357	0.00416374	0.00390231	0.30474	0.79533	0.333501	0.44831	0.183312	0.459798	0.593159	0.678663	0.359401	0.951227
cg03486816	1	2897751	1237	0.00347049	0.00290326	0.00151125	0.00287431	0.00127533	-0.00290779	-5.27037e-05	-0.00300575	-0.00381985	-0.00580964	-0.00185031	0.000768761	-0.000406787	0.000811924	-0.000721144	-0.00433955	0.00106768	-0.00193312	0.00458708	0.00492632	0.00469752	0.00412268	0.00463559	0.0045033	0.00452736	0.00475066	0.00459773	0.0041843	0.00401469	0.00416727	0.00424135	0.00454788	0.00430633	0.00455457	0.00422244	0.00446212	0.449302	0.555635	0.747671	0.485681	0.783227	0.518472	0.990712	0.526929	0.40608	0.165003
cg21964252	1	2901877	1237	0.000236397	0.00162066	0.00355544	0.00227108	0.00160973	-0.00727622	0.00163362	-0.00202885	-0.00129719	-0.00072695	-0.0015176	0.0010331	0.000418087	0.00178127	-0.0025618	-0.000804552	-0.00238849	-0.00343009	0.004282	0.00455802	0.00447325	0.00412287	0.0042652	0.00433488	0.0041119	0.00464945	0.00439437	0.00386689	0.00392572	0.00387157	0.00411633	0.00419349	0.00406908	0.00420621	0.00390275	0.0041365	0.955973	0.722168	0.426718	0.581737	0.705868	0.0932439	0.691153	0.662573	0.767846	0.850882
cg10636760	1	2904595	1236	-0.00889773	-0.00582068	-0.00888584	0.00142668	-0.00537976	-0.00345559	0.00497374	-0.0015414	0.00891999	-0.00325566	0.000312052	0.00167836	0.00374166	0.00303834	0.00684556	0.000790012	0.00460592	-3.83234e-05	0.00360568	0.00411987	0.00387485	0.00315377	0.00385204	0.00377728	0.00343539	0.00383333	0.00356486	0.00309687	0.0036026	0.00345034	0.00358893	0.00370829	0.00370549	0.00354325	0.00361366	0.00362161	0.0135985	0.157705	0.0218361	0.651001	0.162534	0.360278	0.147675	0.687607	0.0123424	0.293133
cg16120196	1	2922569	1237	0.00453206	0.00414417	0.00359803	0.00411701	0.00302234	-0.000932191	0.000924661	-0.0047653	-0.00512881	-0.00597247	-0.00383102	0.000129168	-0.000411754	-0.000271433	-0.00351729	-0.00566421	-0.000188312	-0.00513334	0.00469201	0.0048178	0.00476659	0.00406468	0.0045915	0.0044388	0.00446511	0.00473391	0.0047157	0.00421295	0.00405392	0.0042079	0.00418285	0.00455517	0.00439693	0.00447027	0.00425227	0.00436565	0.334089	0.38969	0.450343	0.311119	0.510379	0.83366	0.835943	0.314112	0.276771	0.156295
cg17510438	1	2930183	1237	0.00280302	0.000494508	-0.00141785	0.00181108	0.000486059	-0.000820726	0.000475465	-0.00342057	-0.00540969	-0.00402794	-0.00461548	0.00312842	0.000390953	0.000847585	-0.00560794	-0.00734162	0.00362054	-0.00373911	0.00613196	0.00642595	0.00597535	0.00491204	0.00616281	0.00596258	0.00595324	0.00615927	0.00596463	0.00545073	0.0054241	0.00542214	0.00546972	0.00607986	0.00565588	0.0057679	0.0054412	0.00587124	0.647588	0.938659	0.812437	0.712349	0.937136	0.89052	0.936343	0.578653	0.364427	0.459924
cg23969554	1	2979311	1237	0.00143277	0.000197381	-0.005512	0.00254862	-0.00117414	0.00487842	0.00375637	-0.00265196	0.00189977	-0.00734337	-0.00163271	-0.00418285	-0.000276842	0.00307391	-0.00322129	-0.00609714	0.00392969	-0.00515613	0.00493283	0.0051521	0.00518147	0.00436448	0.00510536	0.0050141	0.00505162	0.00508265	0.00533272	0.00439085	0.00436663	0.00433464	0.00457637	0.00506197	0.00469556	0.00476332	0.00468876	0.00464021	0.771468	0.96944	0.287424	0.559257	0.818105	0.330582	0.45712	0.601832	0.721656	0.0944409
cg07523753	1	2979582	1237	0.0099556	-0.00179507	-0.000492819	2.87979e-05	0.00299858	-0.000419494	0.00153325	-0.00283851	-0.00347775	-0.00437034	-0.00148966	-0.000553433	-0.00270739	0.00319819	-0.00333657	-0.00433041	0.00102613	-0.00432298	0.00570324	0.00611683	0.00568171	0.00479614	0.00573402	0.0054541	0.0053913	0.00598045	0.00557621	0.00499397	0.00490839	0.00511555	0.00495458	0.00557111	0.00525414	0.00543827	0.00510017	0.00530253	0.0808796	0.769168	0.93088	0.995209	0.601012	0.938692	0.776109	0.63505	0.53284	0.381507
cg09074856	1	2979817	1237	0.0055356	0.00563761	0.000131989	0.00295743	0.0011595	0.00327718	0.00433512	-0.00791354	-0.0040463	-0.00734816	-0.00474703	-0.00335134	-0.00132132	-0.00262498	-0.0038732	-0.00731008	0.00315085	-0.00657728	0.00647955	0.00650715	0.00693854	0.00558341	0.00626835	0.00632233	0.00613254	0.0066551	0.00660683	0.00572826	0.00548685	0.00580596	0.00601995	0.00648684	0.00605813	0.00623288	0.00560638	0.00625554	0.392929	0.386286	0.984823	0.596333	0.853247	0.604215	0.479625	0.234403	0.540245	0.199566
cg27197651	1	2980038	1237	0.00396782	0.00743524	-0.00264988	0.00211965	0.0050096	0.00842416	-0.00216252	-0.00221856	-0.0026516	-0.00986101	-0.00688783	-0.00583616	-0.000107488	0.00187514	0.00104792	-0.00274449	0.00107017	-0.00577766	0.00585445	0.00627987	0.0061082	0.00511904	0.00567452	0.00601061	0.00559945	0.00602322	0.00609643	0.00507954	0.00513845	0.0054092	0.00552519	0.00563223	0.00560193	0.00541851	0.00572364	0.00588885	0.497934	0.236421	0.664417	0.678821	0.377331	0.16105	0.699347	0.712624	0.663603	0.0522193
cg04484550	1	2980163	1237	0.00667762	0.00102356	0.00644311	0.00184353	0.0018244	-0.00273798	0.000200088	-0.00139502	-0.00667102	-0.00396904	-0.00372381	0.00199521	-0.00107273	0.000627313	-0.00649228	-0.00310752	-9.23552e-05	-0.0011114	0.00497896	0.0051641	0.00493765	0.00426314	0.00479403	0.00483037	0.00469221	0.0050757	0.00504855	0.00453373	0.00437981	0.00444894	0.00438675	0.00481172	0.00455518	0.0047652	0.00445521	0.00456776	0.179866	0.842883	0.191929	0.665426	0.703532	0.570832	0.965986	0.783438	0.186377	0.381331
cg01514538	1	2980380	1237	0.00154744	-0.00173985	-0.00270153	0.00383474	0.0027391	0.000977478	0.00160353	-0.000522283	0.00133524	-0.00730201	-0.00346104	0.00234173	-0.000436461	0.00473775	-0.00120558	-0.00223425	-0.00204115	-0.00616978	0.00465998	0.00507413	0.00497284	0.00403987	0.00498929	0.00460588	0.00453775	0.00484822	0.00474158	0.00402529	0.00449707	0.0042503	0.00423524	0.0046289	0.00447539	0.00454995	0.00432853	0.00435943	0.739836	0.731685	0.586953	0.342507	0.583008	0.831932	0.723808	0.914213	0.778248	0.0696722
cg12050271	1	2980399	1237	-0.00206821	0.00184915	0.00358981	0.00203965	-0.00332945	-0.00632988	0.0066545	-0.00309408	0.000338599	-0.00395387	0.00310051	0.00323046	-0.00355441	0.00217105	-0.00275695	-0.000654392	0.00180799	-0.00146322	0.0040244	0.00420112	0.00426571	0.00359061	0.00399133	0.00384698	0.0038568	0.00403821	0.00401273	0.00370746	0.00371117	0.00366389	0.0036521	0.00394794	0.00400979	0.00388766	0.00377953	0.00389967	0.60731	0.659823	0.40004	0.569999	0.404184	0.0998841	0.0844563	0.443556	0.932753	0.286214
cg15818632	1	3017794	1237	-0.00854056	0.0159552	-0.000147414	-0.00789805	0.00395716	-0.00367098	0.00929657	-0.00340373	-0.00367374	-0.000817303	-0.00629958	0.00261965	0.00348213	-0.00630089	-0.00783454	0.00133215	0.000667803	0.00425404	0.00737863	0.00705953	0.00709103	0.00636147	0.0069288	0.00727392	0.00668934	0.00754296	0.00682195	0.0064348	0.00634067	0.00617489	0.00638081	0.00636431	0.00667434	0.00654964	0.00650049	0.00737552	0.247079	0.0238151	0.983414	0.214405	0.56792	0.613786	0.164602	0.651812	0.59022	0.89893
cg00732366	1	3017941	1237	0.00666263	0.00402234	-0.00141196	0.0023048	0.00393854	0.00567199	0.00154943	-0.0042125	-0.00271837	-0.00678358	-0.00347679	-0.00713609	-0.00448946	0.00180052	-0.0010979	-0.00522997	0.00142518	-0.00647184	0.0061657	0.00642841	0.00641158	0.00530864	0.00612768	0.00587023	0.00604902	0.00634902	0.00620511	0.00544238	0.00521058	0.00540734	0.00551915	0.00597613	0.00580357	0.00581205	0.00562397	0.00589059	0.279877	0.531503	0.825699	0.664173	0.520388	0.333929	0.797839	0.507018	0.661324	0.212604
cg12701603	1	3023977	1237	-0.00897868	-0.00220736	-0.000354206	0.00012318	-0.00505298	-0.00498249	0.0105347	-0.00460985	-0.000419762	-0.00646835	0.00198583	0.00568744	0.00498409	-0.00412284	-0.00100054	0.000773961	-0.00219353	-0.00157306	0.00371097	0.0043301	0.00391697	0.00317556	0.00367557	0.00401337	0.00337805	0.00411798	0.00352782	0.00328108	0.00358162	0.00364913	0.00357162	0.00384874	0.00360698	0.0036264	0.00343346	0.00348429	0.0155419	0.610211	0.927947	0.969058	0.16921	0.214432	0.00181736	0.262951	0.905286	0.0486772
cg05641535	1	3026154	1237	0.00354155	0.00208199	0.00192123	0.000663231	-0.00141151	-0.0019301	0.00036931	-0.00180373	-0.000371177	-0.00475155	-3.6207e-05	0.000515094	-0.000648704	0.000437764	-0.00224592	-0.00307556	0.0021821	-0.00417724	0.00431316	0.00457665	0.00467384	0.00406846	0.00429068	0.0043676	0.00417954	0.0044043	0.00440205	0.00401034	0.00371638	0.00402625	0.00399903	0.00446432	0.00430987	0.00439248	0.00409072	0.00420879	0.411587	0.649169	0.681029	0.870504	0.742178	0.658553	0.929589	0.682144	0.932803	0.236086
cg08876274	1	3028230	1237	0.00235417	0.00147416	-0.000534823	0.00165348	0.00270823	0.000627581	0.00208815	-0.00380765	-0.00264846	-0.00378297	-0.00361263	0.000315301	-0.000432876	-0.00267658	-0.00410686	-0.00382489	-4.42899e-05	-0.000468451	0.00413053	0.00414144	0.00417068	0.00342592	0.00417844	0.00398845	0.00391262	0.00404618	0.00397626	0.00352199	0.00356786	0.00360938	0.00369419	0.00399654	0.00381027	0.00371835	0.00377048	0.00385212	0.568716	0.721876	0.897964	0.629352	0.516893	0.874969	0.593552	0.34668	0.505367	0.282778
cg07597386	1	3028338	1237	0.00473453	-0.000306227	0.000349036	0.00371789	0.00569905	-0.000221645	0.00265363	-0.00136863	-0.0026065	-0.00670034	-0.00534878	-0.000956111	0.000558117	0.00209733	-0.00234518	-0.00687807	-0.000514633	-0.00488504	0.00587926	0.00607552	0.00602027	0.0050823	0.00592261	0.00584917	0.00571745	0.00610473	0.00590692	0.00537199	0.00522974	0.00531164	0.00533649	0.00584325	0.00556895	0.00575806	0.00544437	0.0056434	0.42065	0.959801	0.953767	0.464451	0.335922	0.969773	0.642555	0.822608	0.659023	0.212298
cg14761019	1	3028485	1237	-0.00138587	-0.00276855	0.000592751	0.00250219	-0.00602532	-0.00152368	0.005313	0.00121594	0.00359896	-0.00646845	0.000191256	0.00423498	0.00156717	-0.00147053	-0.00377397	-0.00064676	0.00326543	-0.000330337	0.00375583	0.00400439	0.0040576	0.00333628	0.00409161	0.00385973	0.00360348	0.00391906	0.0037597	0.00334038	0.0035931	0.00346531	0.00358787	0.00383903	0.00364738	0.00359463	0.00380071	0.00352768	0.712134	0.489328	0.883855	0.453258	0.140858	0.693018	0.140372	0.756361	0.338443	0.0528139
cg27444751	1	3029051	1237	-0.00110934	-0.00173966	0.00773937	0.00110238	-0.00245854	-0.00920666	-0.00323342	0.000533956	0.000858319	0.00205141	0.00180228	0.00687172	-0.004132	-0.00125664	-0.00336205	0.00255073	-0.00192289	0.00715181	0.00381267	0.00404089	0.00418159	0.00350276	0.00408791	0.00393957	0.00377578	0.00376364	0.00402448	0.00339034	0.00354481	0.00330676	0.00348391	0.00373937	0.00375196	0.00354866	0.00365928	0.00370087	0.77108	0.666822	0.0641956	0.752977	0.547563	0.0194407	0.391799	0.887181	0.831113	0.545129
cg23571820	1	3037627	1237	0.00337338	0.00176076	0.00147495	0.00161276	0.00147254	-1.57625e-05	0.00130424	-0.00413076	-0.00461786	-0.00322454	-0.00238533	-0.00154082	-1.64369e-05	-0.00169888	-0.00379721	-0.00427561	0.00138537	-0.00401071	0.00427405	0.00454586	0.00448741	0.00378109	0.00429497	0.00426142	0.00410253	0.00443018	0.00420707	0.00387393	0.00375676	0.00397274	0.00401903	0.0042817	0.00405894	0.00422615	0.00393911	0.00414938	0.429953	0.698511	0.742392	0.66972	0.731709	0.997049	0.750553	0.351123	0.272361	0.4052
cg14008571	1	3038564	1231	0.000214858	0.00138585	-0.00313454	7.96539e-05	-0.00198753	-0.000618225	0.00323039	-0.00293854	0.00459154	-0.00259848	0.00121367	0.00136527	0.00288441	0.000593417	-0.00475883	-0.00346599	0.000512756	-0.00102614	0.00394315	0.00430538	0.00431239	0.00348441	0.00412703	0.00392835	0.00413161	0.00411937	0.00417791	0.00367526	0.00356745	0.00347843	0.00364225	0.00386531	0.00394116	0.00399518	0.00385044	0.00402148	0.956546	0.747538	0.467307	0.981762	0.630099	0.874949	0.43429	0.475631	0.271766	0.479554
cg09271661	1	3039059	1237	0.00475635	2.02258e-05	0.00449724	0.00349663	0.00371636	0.00183955	0.000831239	-0.000765108	-0.00162616	-0.00226804	-0.0040329	-0.00407571	-0.000987066	0.00163622	-0.00619045	-0.00368942	-0.00121773	-0.00309691	0.00501484	0.00511685	0.00493316	0.0040755	0.0049765	0.00475615	0.00483618	0.00504917	0.00500788	0.00434214	0.00438537	0.00451295	0.00454187	0.00513855	0.00460267	0.00477257	0.00459536	0.00454236	0.342899	0.996846	0.361961	0.390912	0.455195	0.698925	0.863532	0.879556	0.745392	0.601438
cg17455155	1	3056679	1237	-0.00856305	-0.00648768	-0.00228937	0.00357778	8.7185e-05	-0.00229446	0.00905515	0.000647378	0.00151905	-0.00606263	-0.00366409	0.00720178	0.00210242	0.00143408	0.00422092	-0.00364601	0.00114318	0.000427511	0.00409964	0.0042272	0.00436679	0.00332732	0.00393938	0.0040953	0.00372893	0.00398283	0.0037977	0.00347913	0.00374592	0.00373434	0.00420981	0.00382854	0.00407096	0.00400927	0.00371309	0.00392019	0.0367319	0.124846	0.600092	0.282252	0.982343	0.575298	0.0151676	0.870879	0.689162	0.0814088
cg10442735	1	3062633	1237	-0.0058369	0.000903058	0.00870074	0.00286072	-0.00791649	-0.00930325	0.00336255	-5.78983e-05	-0.000551982	0.000349184	0.00330401	0.0106785	0.000169509	-0.00193891	-0.00541413	0.00529756	0.000236384	0.00423309	0.00413175	0.00427103	0.00419082	0.00359569	0.00413078	0.0040431	0.00404189	0.00426699	0.00411081	0.00351407	0.00372112	0.00343897	0.00407978	0.00409088	0.00389939	0.00368364	0.00392396	0.00393608	0.157746	0.832546	0.0378805	0.426266	0.0553065	0.0213908	0.405451	0.989174	0.893185	0.920847
cg12149490	1	3062980	1237	0.00303001	0.00532117	0.00542562	0.00649945	0.000951342	0.0030392	-0.000335372	-0.0042332	-0.00501564	-0.00985817	-0.000237734	-0.00320376	-0.00293308	-8.99489e-05	-0.00365697	-0.00723729	-0.00250933	-0.00951737	0.0062007	0.00651852	0.00620916	0.00513806	0.00615843	0.00591196	0.00586695	0.00651014	0.00641038	0.00538063	0.0055077	0.00553564	0.00565728	0.00599161	0.0058104	0.00585516	0.00553131	0.00587734	0.625085	0.41432	0.382222	0.205885	0.877233	0.607198	0.954415	0.515532	0.433965	0.0669278
cg22396632	1	3079212	1237	-0.00439681	0.00207298	0.00260254	-0.00131952	-0.00249854	-0.00751408	-0.00161003	-0.000640447	0.000736158	0.00484313	0.00228626	0.00550453	-0.000897225	-0.00562701	-0.000462889	0.00715668	0.000678604	0.00995286	0.00470203	0.00499205	0.00481764	0.00413037	0.00459134	0.00455107	0.00462319	0.00477972	0.00481491	0.00425113	0.00404382	0.00404017	0.00417966	0.00462538	0.00432567	0.00438193	0.00411873	0.00434616	0.349743	0.677954	0.589053	0.749372	0.586313	0.0987269	0.727651	0.893408	0.878484	0.254597
cg13781678	1	3103106	1237	0.00202325	-0.00272571	-0.00288513	0.0010956	0.0040766	0.000271943	0.0059849	-0.00256144	0.00465437	-0.00355216	-0.00214714	-0.00210689	-0.000264435	0.00312375	-0.000633999	-0.00177173	-0.00294345	-0.00147159	0.00426646	0.0042627	0.00455043	0.00369365	0.00429742	0.00424021	0.00410003	0.00418215	0.00427575	0.00363869	0.00361049	0.00381862	0.00388401	0.00404127	0.00382784	0.00380875	0.00388059	0.00401339	0.635342	0.522542	0.526058	0.766759	0.342817	0.948863	0.144367	0.540227	0.276351	0.328956
cg10115320	1	3115545	1237	0.00470281	0.00167652	0.00236295	0.00260687	0.00441014	0.000331501	0.0013844	-0.0056339	-0.00426891	-0.00602382	-0.00386792	0.000333669	-0.0013187	0.00117743	-0.00280464	-0.0054489	-0.000148953	-0.00424727	0.00537944	0.00559547	0.00543364	0.00460156	0.00533433	0.00508804	0.00528437	0.0054725	0.00542265	0.00476518	0.00472357	0.00472166	0.00475698	0.00532272	0.00499591	0.0051064	0.00492155	0.00505356	0.381999	0.764467	0.663654	0.571041	0.40838	0.948052	0.793336	0.303248	0.431143	0.206182
cg12408250	1	3121727	1237	0.00405903	0.00197489	-0.0013282	0.00491779	-0.0048605	0.00279493	-0.00122044	-0.00346583	-0.00783964	-0.0116424	-0.00107195	-0.00428049	0.00060372	0.00443933	-0.00199939	-0.00601084	0.00221701	-0.0118705	0.00657708	0.00686574	0.00708012	0.00594007	0.00696614	0.00692793	0.00659343	0.00693581	0.00651151	0.00610991	0.00605115	0.00619757	0.00644418	0.00624467	0.00637372	0.00667376	0.00634204	0.00683135	0.537138	0.773619	0.851193	0.407727	0.485345	0.686632	0.853151	0.617285	0.228602	0.0567167
cg05265611	1	3129633	1236	0.00593305	0.00417104	-0.00222784	-0.00189101	0.00140819	0.00239991	-0.00112107	-0.0039886	-0.00114628	-0.000495031	-0.00156396	-0.00331484	-0.000985306	-0.00188179	-0.00127414	-0.00290256	0.00309077	-0.00286466	0.00520014	0.00540838	0.00506347	0.00451539	0.00506303	0.0051154	0.00505506	0.00527863	0.00508871	0.00452444	0.00449302	0.00467556	0.00469646	0.00501369	0.00480419	0.00484967	0.00450683	0.00488913	0.253895	0.440577	0.65995	0.675367	0.780911	0.63896	0.824491	0.449881	0.821778	0.912875
cg16386396	1	3132458	1237	-0.00575407	-0.00733951	-0.00896421	-0.00312161	-0.00246255	-0.00313437	0.00890952	-0.00228657	0.00618535	-0.0057741	-0.00244494	9.89557e-05	0.00244056	0.00153589	0.00430001	0.00331708	0.00284385	0.000565994	0.00452439	0.00501908	0.00478284	0.00389912	0.00448776	0.00479141	0.0041162	0.00465317	0.00431733	0.0039081	0.00402561	0.00425286	0.00424138	0.00442388	0.00439585	0.00407739	0.00428124	0.00416619	0.203448	0.143653	0.0608967	0.423367	0.583194	0.513006	0.0304258	0.623143	0.151949	0.13955
cg01940181	1	3135712	1237	0.00499574	0.000165105	0.000760122	0.000752928	0.00259772	0.000663984	0.000159187	-0.00509385	-0.00198909	-0.00461469	-0.00267185	-0.00412056	0.000382788	0.00554543	-0.00258476	-0.00495349	-0.000898374	-0.00463975	0.00587708	0.00595227	0.00590256	0.00504838	0.00584353	0.00569804	0.00568273	0.00597669	0.00600304	0.00518462	0.00510393	0.00519098	0.00505125	0.00557524	0.00553838	0.00564628	0.00522392	0.00549174	0.395304	0.977871	0.897533	0.881441	0.656648	0.907234	0.977652	0.394055	0.740382	0.373426
cg23631759	1	3143682	1237	-0.00196485	-0.0013606	-0.0029776	0.00455974	-0.000844592	0.00283435	0.00310187	-0.000328663	0.00112183	-0.00350816	-0.00322762	0.00163717	0.00333666	0.00169954	-0.00325325	-0.00761779	-0.00041011	-0.00163576	0.00458761	0.00484258	0.00500191	0.00402377	0.00464076	0.00477927	0.00435762	0.00464531	0.00470424	0.00420205	0.00415765	0.00423151	0.00444227	0.00442521	0.00435993	0.00435703	0.00447837	0.0044494	0.668436	0.778737	0.551649	0.25713	0.855587	0.553146	0.476572	0.943595	0.811515	0.403792
cg16262201	1	3157480	1237	-0.00730381	-0.00285084	-0.00238654	0.0022624	-0.00150287	-0.00512353	0.00922358	-0.00378676	0.00250147	-0.00626384	-0.00248282	0.00512569	0.00178454	-0.00282485	0.000984852	0.000351544	0.00157562	0.00299553	0.00361504	0.00409915	0.00395927	0.00333671	0.00342021	0.00380118	0.00322482	0.00378476	0.00350929	0.00323125	0.00361807	0.00349254	0.00360022	0.00379302	0.00364601	0.00325256	0.00347035	0.00344497	0.0433425	0.48676	0.546659	0.497752	0.660366	0.177697	0.00423399	0.317055	0.47596	0.05256
cg11672390	1	3157510	1237	0.0031174	0.0023793	0.00092465	0.00246958	0.00130588	0.00148456	0.002375	-0.00245762	-0.000833365	-0.00218866	-0.00398141	-0.000836048	-0.000336694	0.000473542	-0.00486622	0.000775758	0.00410411	-0.00239112	0.00442892	0.00461056	0.00433674	0.00381035	0.00413716	0.00426195	0.00412932	0.00440227	0.00428717	0.00382876	0.00382094	0.00392669	0.00390456	0.00425085	0.00409487	0.00408323	0.00393146	0.00404498	0.481511	0.605816	0.831161	0.516904	0.752271	0.727594	0.565186	0.576665	0.845874	0.567568
cg02404410	1	3161026	1237	0.00368596	0.000339513	0.00328173	0.00151481	0.000720383	-0.00223913	-0.00062718	-0.00328163	-0.00230903	-0.00407255	-0.00121377	-0.000608912	-0.00170927	0.00207174	-0.00196699	-0.00321543	0.000187877	-0.00258038	0.00387217	0.00392506	0.00392222	0.00333165	0.0039317	0.00375162	0.00370446	0.00386758	0.00390424	0.00341471	0.00339886	0.00347922	0.00346148	0.00375249	0.00358319	0.00373257	0.0036006	0.00367264	0.341143	0.93107	0.40276	0.649345	0.854622	0.550612	0.865558	0.396161	0.554241	0.233006
cg16710099	1	3162173	1235	0.00139874	0.00043387	0.00214209	0.00363991	0.00515264	-0.00205025	0.00483689	-0.00261444	-0.000398604	-0.00458833	-0.00209587	0.00102989	0.000259433	0.000558519	-0.0025297	-0.00538138	-0.00229557	-0.00541555	0.00466464	0.00484129	0.00477882	0.00405846	0.00463252	0.00459109	0.00457529	0.00463277	0.00508352	0.00413403	0.00408909	0.00415284	0.0040291	0.00451221	0.00444065	0.00447833	0.00423815	0.00447026	0.764283	0.92859	0.653975	0.369789	0.26602	0.655184	0.290431	0.572525	0.937501	0.267045
cg27229529	1	3162676	1231	0.00499745	-0.000588923	-0.00162564	0.00331912	0.00223911	0.00230274	-0.000334051	-0.000953447	0.000162821	-0.00382859	-0.000218215	-0.00246107	0.00255949	0.00710983	0.000517458	-0.00632121	0.00239188	-0.00201275	0.00440867	0.00463816	0.00444763	0.00359909	0.00451064	0.00404925	0.00448555	0.00444914	0.00444507	0.00389442	0.00373233	0.0038406	0.00375451	0.00438161	0.00424927	0.00405774	0.0041274	0.00419957	0.256983	0.898961	0.714733	0.356419	0.619607	0.569571	0.940634	0.830314	0.97078	0.325559
cg06354193	1	3183072	1219	-0.00665274	0.000753209	0.00176455	-0.00174586	-0.00754043	-0.0139206	0.00401409	-0.0049626	-0.00344638	-0.00381575	0.00521799	0.0172158	0.00139589	-0.00253988	0.00323172	-2.24814e-05	0.00255715	0.00298884	0.00527757	0.0059459	0.00542253	0.00451125	0.00503972	0.00502113	0.00457606	0.00535401	0.0051268	0.00439289	0.0048962	0.00459979	0.00466318	0.00505855	0.00487745	0.00450971	0.00505946	0.00494543	0.207464	0.899196	0.744869	0.698754	0.134601	0.00556428	0.380381	0.353981	0.501439	0.385055
cg21160149	1	3208865	1237	0.0049114	0.000751543	9.421e-05	0.00345252	0.00268974	0.000400117	0.000395688	-0.00311764	-0.00232098	-0.00577056	-0.00450136	-0.00249814	-1.82931e-05	0.00207168	-0.00175866	-0.00515992	0.000518336	-0.00411675	0.00540353	0.00558732	0.00545573	0.00462044	0.00537478	0.00539561	0.00514051	0.00542639	0.00553996	0.00477539	0.00473957	0.00483637	0.00469256	0.00536034	0.00497195	0.00513056	0.00484484	0.00508147	0.36339	0.893	0.986223	0.454927	0.616767	0.940886	0.938644	0.565607	0.675251	0.226895
cg15605124	1	3230250	1237	-0.000323575	-0.00186145	0.00465141	0.000415085	-0.000958997	-0.00569826	-0.000639693	0.00271147	0.000252651	0.00241421	-0.000680216	0.00281858	-0.000881532	-0.00320799	-0.00628208	0.00283999	-3.80241e-05	0.0102147	0.004114	0.00417945	0.00401418	0.00354173	0.00381584	0.00411134	0.00389429	0.00383882	0.00409414	0.00348126	0.00365027	0.00366979	0.00382805	0.00419259	0.00387955	0.00373664	0.00348751	0.0039124	0.937309	0.656044	0.246561	0.906703	0.801566	0.165752	0.869523	0.479984	0.950793	0.488004
cg17435683	1	3230609	1237	-0.000223819	-0.000928968	0.00910667	-0.001458	0.00137427	-0.0044949	-0.00267744	0.00195281	-0.00257946	0.00332296	-0.00096903	0.00333209	0.000702848	-0.00241356	-0.00731247	0.00409942	-0.00278889	0.00472783	0.00389482	0.00406446	0.00412173	0.003447	0.00392557	0.00394136	0.00389375	0.00389639	0.00398946	0.003433	0.00372446	0.00348936	0.00351348	0.0041106	0.00386964	0.0037316	0.00368145	0.00364708	0.954174	0.819212	0.0271449	0.672312	0.726277	0.254101	0.49169	0.616242	0.517911	0.333071
cg24879939	1	3230647	1237	-0.0035138	-0.00237646	-0.00162751	0.00907395	-0.000647609	0.00207782	0.00759498	-0.00426037	-0.000307455	-0.011214	-0.002783	-0.000412822	0.0030188	0.00118542	-0.00459424	-0.00363627	-0.000545066	-0.00246469	0.00405675	0.00466342	0.00470397	0.00378859	0.00434512	0.00427265	0.0043187	0.0043954	0.00433977	0.00374637	0.00406959	0.0038004	0.00402533	0.00438541	0.00414519	0.00395291	0.00415415	0.00393901	0.386402	0.610334	0.729353	0.016617	0.88152	0.62675	0.078641	0.332406	0.94352	0.00275987
cg13731483	1	3231626	1237	0.00500506	-0.00112324	0.00348986	0.0024676	0.000660899	-0.00391724	-0.000875705	-0.000881695	-0.00541116	-0.00471204	-0.00333171	0.00212642	-0.00195682	0.00166369	-0.00465992	-0.00358264	-0.000749468	-0.0029148	0.00479132	0.00504005	0.00486455	0.00407458	0.0047292	0.00476285	0.00430649	0.00486669	0.00469341	0.00417898	0.0041255	0.00444825	0.00408968	0.00469062	0.00445917	0.00464637	0.00416674	0.00439295	0.296203	0.823642	0.473123	0.544774	0.888859	0.410817	0.838865	0.856235	0.24894	0.259506
cg13689309	1	3243556	1237	0.00423295	0.00128542	0.00141027	0.00234199	0.00157873	-0.00198838	0.00134631	-0.00346596	-0.00565401	-0.00444051	-0.00305294	-0.000226495	0.0014441	0.00271314	-0.00211476	-0.00586874	0.00188433	-0.00629851	0.00503912	0.00534711	0.00514288	0.00437471	0.00497823	0.00468885	0.00481182	0.00514547	0.00494763	0.00450918	0.00439019	0.00447501	0.00449366	0.00506885	0.00481974	0.00489758	0.00458605	0.00475823	0.400898	0.810024	0.783917	0.59241	0.751148	0.671517	0.779637	0.50057	0.253134	0.324736
cg06060874	1	3269315	1237	-0.000970724	-0.00139142	0.00695866	0.00280208	0.000312736	-0.0106314	-0.00465608	-0.00749573	-0.00328451	-0.00160486	-0.00455048	0.00411698	0.00556312	-0.00629931	-0.0036697	-0.00172267	0.00490229	0.00252848	0.00482089	0.0050637	0.00502737	0.00449181	0.00510453	0.00503156	0.00468729	0.00460934	0.00501225	0.0045361	0.00444339	0.00483082	0.0049723	0.00478377	0.00481097	0.00447979	0.00461653	0.00491105	0.840419	0.783483	0.16631	0.532745	0.951147	0.0346063	0.320544	0.103906	0.512277	0.723491
cg05013909	1	3276354	1237	0.00184121	0.00246299	0.001963	0.00304545	0.000129283	-0.00243506	0.00273004	-0.00584932	-0.00423959	-0.00566354	-0.00404308	0.00187075	0.000854758	-0.000606532	-0.00280419	-0.00313077	0.00249743	-0.0021797	0.00420376	0.00448301	0.00438127	0.00372494	0.00420615	0.00429968	0.00406946	0.00432849	0.00421876	0.00382412	0.00368245	0.00383931	0.00395389	0.00422569	0.00386617	0.00413887	0.00387763	0.00412967	0.661392	0.582727	0.654122	0.413595	0.975479	0.571166	0.502309	0.176582	0.314927	0.138605
cg27588093	1	3276413	1237	0.0012103	-0.0022686	-0.00419672	-4.08762e-05	-0.00157861	-0.00128324	0.00469718	0.000281197	0.000257826	-0.00485819	-0.0032849	0.000341	0.00170727	0.00197701	-0.00342447	-0.00549144	0.00434711	-0.00400756	0.00527569	0.00539528	0.00554637	0.00444321	0.00518323	0.00498405	0.00508987	0.00531496	0.00546651	0.00459183	0.00447963	0.00455636	0.00477811	0.00526632	0.00519374	0.00491798	0.00483195	0.00480496	0.81855	0.674136	0.449254	0.99266	0.760701	0.796816	0.356085	0.957806	0.962382	0.290052
cg06911744	1	3276507	1237	0.00772493	0.00586283	-0.000154702	0.0013494	0.00433791	0.00114185	-0.000991843	-0.00821405	-0.0020863	-0.00262793	-0.00492372	-0.00417496	0.00555854	-0.00402164	-0.0077673	0.00274006	-0.00663735	-0.00261161	0.00501578	0.00525522	0.00491635	0.00450351	0.00476166	0.00504645	0.00468892	0.00528943	0.00531731	0.0042593	0.00457574	0.00434149	0.00432347	0.00497607	0.00446343	0.00431829	0.00435489	0.00456209	0.12353	0.264584	0.974897	0.764458	0.362291	0.820992	0.832474	0.120443	0.694792	0.537243
cg26000536	1	3276535	1237	-0.00916895	-0.00257424	-0.00336976	-0.000127342	-0.000135688	-0.00377928	0.0111142	-0.00245499	-0.00109861	-0.0048497	-0.0045744	0.0052397	0.00637514	-0.00521609	-0.000735878	0.00021877	0.000517115	0.00391249	0.00403472	0.00448184	0.00447415	0.00328692	0.00386543	0.00437771	0.00351431	0.0039631	0.00392601	0.00326791	0.00399354	0.00389354	0.00366721	0.00418581	0.00391795	0.00389514	0.00364793	0.0037822	0.0230555	0.565717	0.451353	0.969096	0.971998	0.387973	0.0015639	0.535613	0.77961	0.137799
cg03157741	1	3285226	1237	0.00125233	-0.000354204	-0.00268726	0.00447919	-0.00272075	-0.0029287	0.000662584	-0.00340331	-0.00369469	-0.00579298	-0.00172411	0.00520386	7.24394e-06	0.00104538	0.000698743	-0.00492458	0.0032827	-0.00276019	0.00425985	0.00465853	0.00466681	0.00386267	0.00431096	0.00432027	0.00412314	0.00434745	0.00427081	0.00389455	0.00387554	0.00390499	0.00398352	0.00427651	0.0042908	0.00429353	0.00411541	0.00423293	0.768769	0.939392	0.564733	0.246207	0.52796	0.497838	0.87233	0.433728	0.386982	0.136894
cg18024629	1	3303376	1237	0.00612452	0.00371243	0.0014193	0.00220138	0.00410921	0.00123898	-0.00068039	-0.00545281	-0.00419853	-0.00442571	-0.0015379	-0.0018885	-0.0024375	0.00318974	-0.00227349	-0.00115362	-0.00345369	-0.00552012	0.0063804	0.00646243	0.00630483	0.00550398	0.00657133	0.00605954	0.0060781	0.00644373	0.00626762	0.00571917	0.00558227	0.00566838	0.00561352	0.00620746	0.00607241	0.00606377	0.00586575	0.00606442	0.337108	0.565654	0.821891	0.689185	0.531758	0.837988	0.91087	0.39743	0.502937	0.439027
cg10956857	1	3308549	1237	0.00439217	0.00127563	0.00212623	0.00375074	0.00292854	-0.00017469	-0.000262398	-0.00405215	-0.00364549	-0.0033709	-0.00383923	-0.00113243	-0.00173667	0.000489683	-0.00325088	-0.00525193	-0.000143956	-0.00311804	0.00411824	0.00433861	0.00431332	0.00366451	0.00415565	0.00416885	0.00400242	0.00423359	0.00412472	0.00378861	0.00364176	0.00378416	0.0038102	0.00405862	0.00402429	0.00410839	0.00387712	0.00408065	0.28619	0.768744	0.622051	0.306056	0.480989	0.966576	0.947728	0.338495	0.376796	0.373601
cg00761129	1	3321869	1237	0.000204251	0.00509621	-0.000461054	0.00136539	0.00143952	0.00528347	0.00911622	-0.00638781	-0.000484742	-0.010235	-0.00281636	0.000140658	0.00389908	0.00126451	0.000168522	-0.00667464	0.00163131	-0.00565762	0.00521589	0.00601212	0.00592494	0.00477255	0.00565777	0.00551788	0.00531375	0.00558979	0.00537112	0.00472163	0.00505057	0.00498636	0.00529854	0.00536509	0.00538602	0.0052042	0.00489235	0.00510246	0.968763	0.39663	0.937975	0.774808	0.799161	0.338306	0.0862368	0.253137	0.928089	0.0301827
cg26017484	1	3322309	1237	-0.0128769	-0.00134094	-0.0040561	0.00332873	-0.00832958	-0.0139628	0.018628	-0.00569793	0.00238234	-0.00558811	0.000116626	0.0106651	0.00553721	-0.00138866	-0.00204283	0.00447996	0.00828789	0.0110847	0.004977	0.005249	0.00523407	0.00464598	0.0051177	0.00522144	0.00435668	0.00492401	0.00449856	0.00448792	0.00474214	0.0046163	0.00492397	0.00503907	0.0049677	0.00477844	0.00501007	0.00466213	0.00967376	0.798363	0.438374	0.473698	0.10361	0.00749226	1.90503e-05	0.247201	0.596405	0.213078
cg14841011	1	3332125	1237	-0.00133363	0.00748759	0.0126381	0.0027385	-0.0140027	-0.0134801	0.00283406	-0.00988628	-0.00952907	0.00329858	0.0129176	0.00934852	0.000283252	-0.0029026	-0.00591916	0.00201731	-0.00322186	-0.00113368	0.00529341	0.00575262	0.0061047	0.00512481	0.00553645	0.00579179	0.00511888	0.00582103	0.0054466	0.00504116	0.00495836	0.00540015	0.00543922	0.005832	0.00531783	0.00557554	0.00501135	0.00521215	0.801087	0.193054	0.0384306	0.593092	0.0114326	0.0199415	0.579819	0.0894372	0.0801973	0.512899
cg22608265	1	3351106	1237	0.00363555	0.000763772	-0.00328785	0.00197321	0.000415668	0.00075328	0.000838586	-0.00212216	-0.000302575	-0.00470562	-0.00120115	-0.00153115	-0.000533602	0.00227285	0.00124576	-0.00470254	0.00184179	-0.00761808	0.00487408	0.00517944	0.00504004	0.00439817	0.00499927	0.00491403	0.0048845	0.00506513	0.00482949	0.00452247	0.00431472	0.00444099	0.00446623	0.00494733	0.00467026	0.0048894	0.00457699	0.00472898	0.45573	0.882767	0.514178	0.65369	0.933736	0.878168	0.863687	0.675235	0.950044	0.298109
cg11143876	1	3376815	1237	0.0017626	3.28264e-05	-0.000219856	0.00246643	0.00318935	-0.00951661	0.00457714	-0.00669427	0.00083317	-0.00635357	0.000572045	0.00803357	-0.00244692	-0.00215629	-0.00375925	-0.000661373	-0.00108089	0.00764725	0.00422512	0.00422295	0.00443563	0.00378286	0.00432432	0.00437762	0.00402438	0.00421282	0.00415255	0.00357875	0.00369892	0.00392155	0.00412709	0.0039113	0.00409694	0.00379667	0.00415812	0.00413055	0.676552	0.993798	0.960468	0.514401	0.460795	0.0297107	0.255391	0.112055	0.84098	0.0758382
cg24371534	1	3384929	1237	-0.00171463	0.00168837	-0.00755844	-0.00167819	-0.00286718	-0.0132532	0.00534168	-0.00627275	8.75291e-05	-0.00487091	0.00193435	0.00510496	0.00769178	-0.00265868	-0.00189688	0.00742096	0.00271162	0.00453697	0.00506273	0.00521139	0.0052621	0.00407112	0.00469383	0.00482886	0.00459827	0.00489746	0.00485782	0.00422947	0.00412225	0.00430595	0.00466517	0.00476657	0.00498751	0.0045499	0.00448635	0.00469276	0.734852	0.745956	0.150891	0.680179	0.541305	0.00605868	0.245369	0.200258	0.985624	0.249461
cg08711320	1	3387932	1237	0.00559549	-0.000708509	0.000246825	0.00127259	0.00169645	-0.00201494	0.000643057	-0.00178438	-0.00208723	-0.003894	-0.0014521	0.00229113	-0.002118	0.000488634	-0.00227759	-0.0019929	0.000994317	-0.00396183	0.00430073	0.00443342	0.00436735	0.00380079	0.00432101	0.00432528	0.0041469	0.00430783	0.00434282	0.00379049	0.00380915	0.00385709	0.00382093	0.00414845	0.00388384	0.00396123	0.0037874	0.00405329	0.193239	0.87303	0.954931	0.737758	0.694611	0.641321	0.876767	0.678714	0.63079	0.304276
cg02328660	1	3389744	1237	0.00552414	0.00174186	0.000501032	0.00284731	0.00286019	0.00220667	0.000306104	-0.00430906	-0.00522385	-0.0062072	-0.000863008	-0.00118404	7.68349e-05	0.004852	-0.00209522	-0.0050569	-0.00114882	-0.00544188	0.00632375	0.00673408	0.00650469	0.00556003	0.00665964	0.00645811	0.00629373	0.00663414	0.00638082	0.00582868	0.00575458	0.00594983	0.00593068	0.00655134	0.00626831	0.00633229	0.00595747	0.00629415	0.382361	0.795895	0.938603	0.608578	0.667573	0.732584	0.961209	0.515997	0.412969	0.286903
cg04488647	1	3389969	1237	-0.00405425	0.00125085	0.00307725	-0.00178115	0.00470278	0.000611438	0.00698347	-0.00462741	-0.00392417	-0.00271685	-0.00439747	-0.0056356	0.00378732	-0.00119844	0.000665846	0.000335713	0.000572426	-0.00370101	0.00422334	0.00451226	0.00456497	0.00372692	0.00434421	0.00417713	0.00407806	0.00430134	0.00431543	0.00361943	0.00374494	0.00390314	0.0041453	0.00443301	0.00407142	0.00388019	0.00403301	0.00386882	0.337074	0.781617	0.500248	0.632712	0.279013	0.883623	0.086814	0.282013	0.363173	0.452876
cg22007638	1	3398886	1236	0.00306978	0.00315627	-0.000206001	0.00392775	0.00239502	-0.000680104	0.000851836	-0.0025883	0.000805806	-0.00556491	-0.00151747	-8.03512e-05	-0.0014173	-2.60256e-05	-0.00259999	-0.00584926	0.000104091	-0.00414802	0.00438383	0.00462571	0.00457085	0.00404061	0.00430633	0.00430856	0.00431107	0.00445921	0.00442445	0.00413363	0.00384451	0.00385217	0.0039128	0.00435344	0.004206	0.0042673	0.00399318	0.00419062	0.48377	0.495029	0.964053	0.331017	0.578099	0.874575	0.843364	0.561618	0.855484	0.178221
cg18024358	1	3420815	1237	-0.00236105	0.00476783	0.00754042	-0.00254737	0.00383775	0.00324968	0.00806137	-0.00091467	-0.00713066	-0.00276857	-0.00594674	-0.00770263	0.00289802	-0.00495761	-0.00848615	0.0114458	-0.00158806	-0.00601402	0.00455661	0.00477359	0.00505818	0.00397625	0.00471155	0.00470374	0.00435102	0.00463284	0.00448903	0.00383811	0.0042823	0.00420225	0.00455177	0.00453651	0.00469559	0.0044017	0.00425387	0.0044036	0.604347	0.317895	0.13603	0.521754	0.415335	0.489647	0.0639173	0.84349	0.112182	0.470702
cg20451455	1	3449825	1235	-0.00220994	0.00693946	-0.00192714	0.00131323	0.00169918	-0.0045505	0.00394353	-0.0130033	-0.00482638	-0.000300738	0.0054286	4.69892e-05	-0.00554102	-0.00992335	0.00499709	-0.000380891	-0.00725006	0.00481055	0.0060163	0.00657203	0.00613268	0.00515299	0.00586178	0.00589578	0.00572024	0.00652522	0.00563243	0.00524615	0.0050566	0.0052117	0.00523171	0.00566056	0.00534492	0.00524038	0.00529647	0.00562852	0.713377	0.291011	0.753338	0.798841	0.771913	0.440219	0.490573	0.0462853	0.391505	0.954286
cg06511312	1	3459949	1237	0.00375252	0.000990495	0.00380406	0.000775059	0.000790262	-0.00226225	0.00188866	-0.00187985	-0.00336475	-0.0029605	-0.00335258	-0.000608528	-0.00235894	0.00129512	-0.00445449	-0.00292517	0.000262575	-0.00244286	0.00456461	0.00480423	0.00489313	0.00413981	0.00456827	0.00442591	0.00453437	0.00476504	0.00471792	0.00410337	0.00407033	0.004071	0.00424504	0.00460522	0.00433636	0.00446351	0.00429693	0.00428504	0.411025	0.836657	0.436907	0.851488	0.86266	0.609254	0.677029	0.693206	0.475731	0.470614
cg27450668	1	3460070	1237	0.00211844	0.00425424	0.000717554	0.00540509	-0.000602121	-7.42973e-05	0.0040038	-0.00414983	-0.0036976	-0.00836769	-0.00251224	-0.00263344	0.00198446	0.00163677	-0.0039645	-0.00647232	0.00400904	-0.00454813	0.00737026	0.00777315	0.00740645	0.00625886	0.00721069	0.00698534	0.00698332	0.0075237	0.00716115	0.00655243	0.00625443	0.00656371	0.00661715	0.00733566	0.00694015	0.00704955	0.00655258	0.00696026	0.773782	0.584173	0.92282	0.387813	0.933451	0.991514	0.566416	0.581245	0.605616	0.201589
cg16295880	1	3464048	1237	-0.00703904	0.00587409	0.00728799	0.00161677	-0.000224687	-0.000112842	0.00541804	-0.0049847	-0.00570362	-0.00218282	-0.000180194	-0.00322319	-0.00033259	-0.000495163	-0.00385325	8.83413e-05	-0.00473595	-0.00868687	0.00480884	0.00491747	0.00467144	0.003925	0.00464907	0.0046186	0.00426642	0.00445764	0.00446255	0.00401481	0.00382604	0.00438108	0.00433719	0.00459668	0.00425514	0.00420645	0.00399706	0.00428832	0.143257	0.232269	0.118732	0.680401	0.961454	0.980508	0.204111	0.263465	0.201212	0.586654
cg02959364	1	3467219	1229	0.000757128	0.00744694	-0.00963031	0.00577935	0.0026205	0.00979617	-0.00287823	-0.00981385	0.00296379	-0.0058536	-0.00286282	-0.017759	-0.00620153	-0.00852517	0.00423701	0.00462697	-8.78731e-05	-0.00785519	0.0067855	0.00638987	0.00650064	0.00562582	0.00736152	0.00643026	0.00617566	0.00644587	0.00637687	0.00541703	0.0059788	0.00615808	0.00658863	0.00601114	0.00667742	0.00574872	0.00590247	0.00648906	0.911156	0.243846	0.13849	0.304284	0.721861	0.127646	0.641172	0.127883	0.642094	0.279879
cg08425229	1	3470175	1237	-0.00670062	-0.00445327	0.00166854	-0.000578546	-0.00119052	-0.00368986	0.00366456	0.00274691	0.00139359	5.3774e-05	0.00123984	0.00205183	0.000233432	-0.00305366	-0.000697025	0.00485322	0.000349205	0.00723458	0.00450647	0.00479505	0.00455952	0.00393799	0.00431502	0.00426086	0.00431448	0.00458082	0.00451957	0.00402022	0.00386727	0.00397073	0.0040757	0.00447387	0.00423979	0.00425366	0.00419221	0.00422832	0.137045	0.353033	0.714406	0.8832	0.782624	0.386496	0.395679	0.548736	0.75782	0.989328
cg09977998	1	3471940	1237	0.00350883	0.00248194	0.0011066	0.00197158	0.00143272	-0.00100784	0.00130549	-0.00371305	-0.00216057	-0.00562033	-0.00441765	-0.000743226	-0.00183125	0.00173803	-0.000643482	-0.00357917	-0.000308937	-0.00539239	0.00474061	0.00510974	0.00502606	0.00437497	0.00481454	0.00476484	0.00466374	0.00491083	0.00471526	0.00455832	0.00418973	0.00435713	0.00439685	0.00478932	0.00476294	0.00483372	0.0045363	0.00478242	0.459199	0.62716	0.825737	0.652242	0.766022	0.832484	0.779536	0.449593	0.646804	0.217582
cg27637706	1	3472204	1237	0.00674396	0.00211064	0.00147723	0.00278252	0.00229481	0.00129532	0.000730274	-0.00412306	-0.0036767	-0.00568987	-0.00440926	-0.000716901	-0.00252486	0.0015971	-0.000989606	-0.00477405	-0.000779261	-0.00521678	0.00539695	0.00562108	0.00554065	0.00468175	0.00539067	0.0052628	0.00517924	0.00546494	0.00531285	0.00482459	0.00472263	0.00480988	0.00489636	0.00524312	0.00510338	0.00515391	0.00495894	0.00526727	0.211451	0.707299	0.789764	0.552289	0.670326	0.805583	0.88787	0.450575	0.488913	0.23826
cg01432902	1	3478216	1237	-0.00401011	-0.00415585	-0.00265574	-3.32476e-05	-0.00319699	-0.00563159	0.0121251	-0.005121	-0.00168208	-0.00463078	-0.000376428	0.0095318	0.00202489	-0.0022838	0.00111377	0.00264872	-0.000439227	0.000158433	0.00402577	0.00426872	0.00434146	0.00356516	0.00405909	0.00427205	0.00378566	0.00410477	0.00393843	0.00331399	0.00381986	0.00374596	0.00383641	0.00387161	0.00391428	0.00359354	0.0037001	0.00376415	0.319196	0.330276	0.540725	0.992559	0.430923	0.187423	0.00136054	0.212188	0.66931	0.162311
cg11504517	1	3569899	1237	-0.00433134	0.00162918	0.00710811	-0.00438998	0.00129683	0.00675884	0.00231536	-0.00365018	-0.0047381	0.00391243	0.000964017	-0.00510571	-0.000901369	0.00615679	-0.00673106	0.00388916	-0.0016351	-0.00190632	0.00526981	0.00616244	0.00574178	0.00473187	0.00551885	0.00583328	0.00490758	0.00644142	0.00556097	0.00466571	0.00518755	0.0051846	0.00511143	0.00563733	0.00556187	0.00497413	0.0049671	0.00564099	0.411125	0.791493	0.21573	0.353539	0.814223	0.246591	0.637076	0.570936	0.394199	0.401721
cg21906716	1	3579978	1236	0.0054774	0.00323031	-0.00019753	0.0028331	0.00153989	0.00121497	0.000743458	-0.00173013	-0.00473557	-0.00428005	-0.00491203	-0.00109436	-0.000134723	0.000654481	0.000908622	-0.00390076	0.000121495	-0.00429572	0.00469605	0.00509649	0.00490247	0.00432512	0.00469333	0.00461335	0.00452265	0.00480265	0.0046159	0.00412581	0.00407217	0.00418789	0.00433182	0.00449625	0.00443627	0.00447804	0.00427918	0.00437502	0.243459	0.526192	0.96786	0.512446	0.742835	0.792274	0.869428	0.718664	0.304927	0.299557
cg20306863	1	3593812	1237	0.00243727	0.00242956	-0.00612444	-0.00084029	0.00115724	0.00570191	-0.00250854	-0.00272646	0.00136645	-0.00395729	-0.000198818	-0.00575835	0.00150387	0.00388511	0.00244547	-0.00497734	-0.000465328	-0.00875816	0.00609995	0.00638463	0.00627375	0.00523977	0.00590106	0.00572806	0.00599879	0.00624237	0.00617014	0.00542939	0.00515128	0.00534905	0.00565205	0.00600893	0.00575688	0.00591894	0.00541563	0.00587093	0.689484	0.70355	0.328965	0.872591	0.844526	0.319525	0.67582	0.662281	0.824733	0.466085
cg17471939	1	3600879	1237	0.00480409	0.00435619	0.000835066	0.000655869	-0.00175913	-0.00286503	-0.0023858	-0.00189173	-0.00480485	-0.00594406	-0.000637151	-0.000903168	-0.00124619	0.00247582	-0.00261604	-0.00428085	0.00127735	-0.00350354	0.00547813	0.00555252	0.00547733	0.00483965	0.00531333	0.00523414	0.00512543	0.00543157	0.00545357	0.00486243	0.0046982	0.00480206	0.00478187	0.00532295	0.00507373	0.00520992	0.00481935	0.00505034	0.38051	0.432722	0.878825	0.892201	0.740586	0.584122	0.641585	0.727627	0.378293	0.221539
cg04159546	1	3605087	1236	0.00594593	0.00159117	0.00471966	0.00455832	0.00602445	-0.00167615	0.00232167	-0.00221372	-0.00476511	-0.00559547	-0.00555056	-0.00089676	-0.0021938	-0.00181213	-0.00562588	-0.00471099	-0.00235248	-0.00293933	0.00416875	0.00418836	0.00433464	0.0036274	0.00426609	0.00428157	0.00402657	0.00392005	0.00394261	0.00359126	0.00363025	0.00372242	0.00380032	0.00400595	0.00389543	0.00391826	0.00378225	0.00388514	0.153779	0.704017	0.276232	0.208886	0.157899	0.695442	0.564219	0.572266	0.226809	0.119214
cg23163013	1	3606892	1237	0.000417782	-7.98863e-05	-0.00114858	0.00162941	0.00140866	-0.00265114	0.00150818	-0.00171063	-0.000881628	-0.00632307	-0.00377013	0.00147278	0.000722035	0.00401814	0.0010922	-0.00493217	-0.00172987	-0.00504146	0.00503091	0.00522488	0.00520431	0.00437013	0.00507307	0.00505958	0.0049108	0.00517171	0.00514798	0.00450898	0.00441487	0.00472442	0.00447271	0.00510578	0.0047874	0.00498677	0.00461565	0.0047642	0.933817	0.987801	0.825327	0.709259	0.781262	0.60029	0.758755	0.740821	0.864022	0.160817
cg04493946	1	3607097	1237	-0.00111701	0.00302094	0.00186786	0.00583513	0.00175274	-0.000194789	0.00489323	-0.00441421	-0.0021048	-0.00517334	-0.0059475	-0.00351194	-0.0025517	-0.00195332	-0.000761077	-0.00623477	-0.00424932	-0.00523566	0.00426869	0.00448678	0.00439383	0.00364171	0.00402071	0.00419998	0.00389714	0.00412873	0.00399872	0.00365779	0.0037237	0.00394081	0.00382368	0.00419641	0.00396894	0.00385379	0.00386274	0.00385892	0.793571	0.500758	0.670757	0.109089	0.662888	0.963009	0.209263	0.285004	0.598633	0.157264
cg27340829	1	3607143	1236	0.00704239	0.00191651	0.00309852	0.00349441	0.0020175	0.000198753	0.000498561	-0.00396723	-0.00277808	-0.00526944	-0.00342154	-0.00127196	-0.00293539	0.00215099	-0.00369025	-0.00235933	-0.000957991	-0.00503353	0.00495977	0.00508814	0.00516145	0.00434543	0.00486555	0.00493956	0.00462979	0.00490127	0.00489088	0.00438871	0.00420083	0.00452184	0.00441291	0.00482645	0.00454666	0.00470906	0.00461589	0.00465195	0.155636	0.706425	0.548293	0.421307	0.678398	0.967904	0.914245	0.418269	0.570027	0.229875
cg03846767	1	3607292	1237	-0.00416552	-0.00275165	0.00307009	0.00130389	-0.00201338	-0.005048	0.00278408	0.00103502	3.84585e-05	0.000369183	0.00218594	0.00414264	0.000227806	-0.00374408	-0.00119885	0.00488598	4.09132e-05	0.00864287	0.00445698	0.00466879	0.00443345	0.00380119	0.00428553	0.00421752	0.00428082	0.00445471	0.00450702	0.00385904	0.00377377	0.0037802	0.00390275	0.00435964	0.00404936	0.0041661	0.00389509	0.00412528	0.349991	0.555613	0.488634	0.731582	0.638492	0.231341	0.515458	0.816271	0.993192	0.923785
cg23484446	1	3614486	1237	0.00388639	0.000439599	0.000972437	0.00273375	0.00160617	-0.00150149	0.00106806	-0.00177525	-0.00293742	-0.00505693	-0.00352221	-0.000998995	-0.00114292	0.00135583	-0.0014489	-0.00528143	0.0017632	-0.00343968	0.004382	0.00454114	0.00447452	0.00374034	0.00432517	0.00433753	0.0041656	0.00449635	0.00439655	0.0038903	0.00378333	0.00397152	0.00387961	0.00425304	0.00413903	0.00425694	0.00395889	0.00424687	0.375133	0.922882	0.827953	0.464852	0.710373	0.729221	0.797642	0.692976	0.504058	0.193641
cg19418235	1	3614558	1237	0.00587254	0.00130882	0.00359513	0.00161557	0.00438984	0.000436333	-0.000157468	-0.00130753	-0.00242897	-0.00550735	-0.00391955	-0.000843649	-0.00182638	0.00414392	-0.00166875	-0.00479971	-0.000681391	-0.00543195	0.00560789	0.00569116	0.00564859	0.0047998	0.00556585	0.00529945	0.00543555	0.00561702	0.00556678	0.00492261	0.0048569	0.00497353	0.00494411	0.00550519	0.00529734	0.00538125	0.00509352	0.00516599	0.295011	0.818112	0.524473	0.736425	0.430282	0.93438	0.976888	0.815932	0.662595	0.263231
cg03899737	1	3615390	1237	0.00386193	0.000136069	0.00328489	0.00282636	0.00228685	-0.00292374	0.00212677	-0.0023744	-0.00597995	-0.00426505	-0.00473499	0.00184775	6.61571e-05	-0.000221788	-0.00412497	-0.00494755	-0.00021241	-0.00241536	0.00438324	0.00456239	0.00456524	0.00387801	0.00432345	0.00433726	0.00420469	0.00441057	0.00439708	0.00392	0.0037853	0.00390486	0.00401074	0.0042972	0.00419274	0.0044059	0.00400023	0.0040933	0.378282	0.976207	0.471806	0.466114	0.596847	0.500248	0.612991	0.59034	0.173836	0.276585
cg23234149	1	3615561	1237	0.00282852	0.00439555	0.00380845	0.00395786	0.00174083	-0.00507931	0.00261954	-0.00559254	-0.00506529	-0.00446241	-0.00185986	0.00231982	9.68701e-05	-0.000664669	-0.00338821	-0.00396246	0.000109706	-0.0037386	0.00421407	0.00435499	0.00414565	0.00364585	0.00422529	0.00420059	0.00398282	0.00420033	0.00415111	0.00377908	0.00356261	0.00380374	0.00372538	0.00419881	0.00392226	0.00399033	0.0038939	0.00406287	0.502088	0.312824	0.358273	0.277665	0.680339	0.22659	0.510724	0.18304	0.222379	0.237675
cg20628743	1	3615715	1236	0.00615967	-4.02257e-05	0.00237588	0.00247616	0.00238557	-0.00258698	-0.000530526	-0.00145774	-0.00501788	-0.00482471	-0.00509082	-0.00109882	-6.8611e-05	0.00223776	-0.00202812	-0.00372456	0.00149134	-0.00286113	0.0052049	0.0052676	0.00519387	0.00450492	0.00508473	0.00505719	0.00494434	0.0052501	0.00518889	0.00448756	0.00443956	0.00467704	0.00444904	0.00502431	0.00476311	0.00496216	0.0045288	0.00470859	0.236637	0.993907	0.647356	0.582555	0.638953	0.60897	0.914551	0.781273	0.333522	0.282316
cg03043665	1	3615762	1236	0.00209167	0.00483944	0.00484024	0.00449666	-0.000247252	-0.00245433	0.00296967	-0.00406632	-0.0042403	-0.00583248	-0.00152129	-0.000264305	-0.00067504	0.00066466	-0.00491591	-0.00489037	0.000691323	-0.00272878	0.00483017	0.00489326	0.00473773	0.00427706	0.00451453	0.0049079	0.00445783	0.00467167	0.00472354	0.00411247	0.00396696	0.00428341	0.0042565	0.00452994	0.00436048	0.00447713	0.00415913	0.00449274	0.664984	0.322662	0.306953	0.293101	0.956323	0.617021	0.505302	0.38407	0.369348	0.15612
cg22234529	1	3616498	1234	0.00406569	0.00195823	-0.0011574	0.0033823	0.000997263	0.00338042	0.0008711	-0.00185084	0.000411728	-0.00289755	0.000126463	-0.00320708	-0.00368336	0.00319171	0.000384064	-0.00588002	0.000640339	-0.00179699	0.00413358	0.00431569	0.00424972	0.00350055	0.00412737	0.0040427	0.00412204	0.00420726	0.00420358	0.0037066	0.00340008	0.00384428	0.00376597	0.00407224	0.00406376	0.004008	0.00390733	0.00410814	0.325324	0.650012	0.785355	0.333934	0.809073	0.403054	0.832632	0.659997	0.921975	0.434376
cg09852697	1	3616642	1236	-0.00467579	0.00105488	0.00532618	-0.00103556	-0.00283395	-0.00770407	0.00424835	-0.00181567	-0.00285567	0.00336842	0.00224274	0.00362164	-0.000679897	-0.00663761	-0.00193461	0.00457194	0.00102569	0.00707163	0.00411646	0.00425211	0.00395429	0.00354073	0.00396174	0.00399206	0.00398045	0.00417312	0.00426422	0.00368113	0.00347212	0.00356162	0.00353396	0.00393592	0.00371999	0.00379046	0.00353408	0.00378379	0.256008	0.80407	0.178001	0.769927	0.474406	0.0536258	0.285834	0.663499	0.503061	0.360166
cg17967071	1	3619574	1237	-0.00544711	0.00242166	0.00412802	0.00032278	-0.00507913	-0.00680623	0.00767227	-0.00479903	0.00103259	-0.00136848	0.00288958	0.00264155	0.00300978	-0.00329392	-0.0030007	0.00896748	0.00232899	0.00576163	0.00447059	0.0048106	0.00489152	0.00426196	0.0048083	0.00498321	0.00449212	0.00483271	0.00457655	0.00430827	0.00412229	0.00435663	0.00476132	0.00508521	0.00502789	0.00457313	0.00474448	0.00455515	0.22306	0.614683	0.398718	0.93963	0.29082	0.171992	0.0876478	0.320695	0.821492	0.750758
cg21418707	1	3623605	1237	0.0018726	0.00136029	0.00162774	0.00292913	0.00380901	-0.000462231	0.00283558	-0.00336367	-0.0056013	-0.00578506	-0.00526634	-0.00138202	0.0015775	5.7258e-05	-0.00359101	-0.00597298	-1.34674e-05	-0.00370932	0.00484563	0.00507749	0.00484362	0.00417163	0.00478518	0.00484027	0.00461042	0.00498412	0.00486181	0.00432806	0.00420378	0.00436816	0.00427075	0.00473389	0.00448945	0.00463529	0.00427697	0.00462384	0.699162	0.788773	0.736826	0.482583	0.426031	0.92392	0.538531	0.499753	0.249279	0.18134
cg14660788	1	3625312	1237	-0.00118974	-0.000523573	-0.00597955	-0.00130449	0.00139472	-0.00341384	0.00424927	-0.00394244	0.000369737	-0.00454294	-0.00331235	0.00360547	0.001806	0.00106948	-0.00233682	0.0012333	-0.00325495	0.0029706	0.00383261	0.00398901	0.00388037	0.00334499	0.00386396	0.00366188	0.00366811	0.00383202	0.00382506	0.00327716	0.00335621	0.00335026	0.0035083	0.00385886	0.00371412	0.00354232	0.0035059	0.00348637	0.756238	0.895575	0.123323	0.69655	0.718133	0.3512	0.246687	0.303566	0.922995	0.165673
cg22039909	1	3635100	1237	-0.00680204	-0.00464046	-0.000374836	9.2005e-05	-0.00202683	-0.00581851	0.0037361	0.00193429	0.00104207	0.000504319	0.00132815	0.00508085	0.00456293	-0.00264718	-0.000526774	0.00527641	0.00140035	0.00660597	0.00416803	0.00446085	0.0042606	0.00341786	0.00383739	0.00391152	0.00392775	0.00415305	0.00409235	0.00347524	0.00339488	0.00356849	0.00386262	0.00389936	0.00362125	0.00375151	0.00366818	0.00384127	0.102689	0.298217	0.929895	0.978524	0.597374	0.136875	0.3415	0.641393	0.799003	0.884618
cg04562683	1	3638722	1237	-0.000381415	0.00159249	-0.00601968	0.00513669	0.00189386	-0.00435323	0.000236444	-0.00574799	0.00535055	-0.000416745	-0.000994618	0.000960827	-0.000958272	0.00163939	0.00503895	-0.00904352	0.00301056	0.00135675	0.00521193	0.00483161	0.00481693	0.00402865	0.00458604	0.00469829	0.00452504	0.00478107	0.00467437	0.00421642	0.00420993	0.00459162	0.0045931	0.00476106	0.00443121	0.00434806	0.00438125	0.00446835	0.941662	0.741704	0.211412	0.202295	0.679635	0.354156	0.958328	0.229272	0.252352	0.921266
cg23666378	1	3663164	1237	0.00966055	-0.000655425	-0.00433422	0.00292264	0.00110417	-9.25391e-05	-0.00148148	-0.00479024	-0.00776158	-0.0071288	-0.00635324	-0.00268338	-0.00761954	0.00623385	0.00366258	0.00154911	0.00145904	-0.00210443	0.00609903	0.00597188	0.00568418	0.00512954	0.00537614	0.00596842	0.00565519	0.00587559	0.0057297	0.00500315	0.0049863	0.00528754	0.00529931	0.00530647	0.00514013	0.00555254	0.00510402	0.0053248	0.113205	0.912606	0.445758	0.568837	0.837273	0.987629	0.793346	0.414913	0.175538	0.154197
cg02214783	1	3688257	1237	-0.00819161	-0.00499598	-0.00188096	0.000655823	0.000780546	-0.00349147	0.00882424	-0.00172853	0.000775442	-0.00695925	-0.00242907	0.00577261	0.00398586	-0.00222795	0.0021934	-1.96886e-05	-0.00181912	0.00179122	0.00390019	0.00425802	0.00418306	0.00336144	0.0037722	0.0040027	0.00349844	0.00400533	0.00377097	0.00334051	0.00366708	0.00360842	0.00365681	0.00384388	0.00377222	0.00392184	0.00349375	0.00360345	0.0357016	0.240671	0.652954	0.845313	0.836072	0.383056	0.0116578	0.666063	0.837076	0.0372247
cg17855390	1	3693301	1237	-0.00794826	-0.000296227	-0.00325783	-0.00130446	-0.00215585	-0.0064423	0.0079454	0.000562025	0.00451957	-0.00646815	-0.00532263	0.00587539	0.00202467	-0.00339467	0.000708559	0.00351872	0.00108859	-0.00069168	0.00393749	0.00439756	0.00453118	0.00348981	0.00391828	0.00409491	0.00365352	0.00421713	0.00406451	0.00336944	0.00387625	0.00369552	0.00385358	0.00406678	0.00418689	0.00350068	0.0039154	0.00406822	0.0435277	0.946294	0.472153	0.708559	0.582181	0.115662	0.029651	0.893978	0.266155	0.0549021
cg22157494	1	3774827	1237	0.00262941	-0.0013607	-0.00158904	0.00233642	0.00072653	-0.00166117	0.00280086	-0.00364485	-0.00245895	-0.00668587	-0.00631464	-0.000359369	-0.000911355	0.00339525	-0.00204198	-0.00344304	-0.000497622	-0.000265502	0.00477497	0.00499076	0.00503283	0.00405937	0.00468681	0.00465324	0.00456443	0.00479548	0.00480024	0.00413867	0.00412988	0.00423001	0.00438639	0.0047274	0.00452426	0.00453963	0.00428922	0.00455292	0.581864	0.785127	0.752205	0.56491	0.876809	0.721098	0.539462	0.44722	0.608472	0.10621
cg00489772	1	3775078	1237	-0.00730578	-0.00324901	-0.00209768	-0.00031104	-0.00215869	-0.00771753	0.00565503	-9.53332e-05	0.0011503	-0.00568532	-0.0063218	0.00726407	0.00197185	-0.00249187	-6.15169e-05	0.00192328	-0.00145765	0.00458996	0.00416365	0.00462552	0.00435434	0.00384859	0.00398423	0.00429029	0.00383126	0.00421873	0.00412527	0.00370861	0.00387736	0.00379337	0.00412119	0.00419529	0.00403645	0.00359389	0.00389525	0.00392141	0.0793176	0.482423	0.629988	0.935586	0.58795	0.0720447	0.139937	0.981971	0.780366	0.125275
cg19375403	1	3807709	1237	0.00455847	0.00373111	-0.000246522	0.000513122	0.00334356	0.00309808	-0.00405279	-0.00193283	-0.00274502	-0.00244591	-0.00305345	-0.00260883	-0.000290591	-0.000160593	0.000484177	-0.00269284	-4.36668e-05	-0.00473093	0.00402699	0.00415859	0.00422627	0.00367366	0.00393976	0.00408965	0.00395695	0.00414049	0.00405428	0.00370456	0.00349189	0.00367264	0.00373791	0.00403507	0.00389803	0.00399685	0.00371976	0.00392816	0.257642	0.36961	0.953485	0.888916	0.396064	0.448725	0.305731	0.640634	0.498363	0.509098
cg03921357	1	3809431	1237	0.000791454	0.00304621	0.00202681	0.00266029	0.00110994	-0.00286285	0.00193544	-0.00546856	-0.00477201	-0.00654551	-0.00204529	0.000513692	0.000786492	0.000500898	-0.00478206	-0.00494937	0.00148646	-0.00121472	0.00448009	0.00467031	0.0046022	0.00401698	0.00442787	0.00445738	0.00436894	0.00464923	0.00452616	0.00405048	0.00377619	0.00404907	0.00406103	0.00437083	0.00418055	0.00438293	0.00410005	0.0042737	0.859775	0.514239	0.659647	0.507804	0.802067	0.520697	0.657767	0.239504	0.291737	0.106098
cg27446570	1	3809532	1236	0.000778319	0.00401579	0.00584009	-0.000753957	-0.00308617	-0.00435485	0.00510145	-0.00541146	-0.00617947	0.00586927	0.00205231	0.00690616	-0.00429346	0.00128989	-0.00617187	0.00208458	-1.78893e-05	0.00235854	0.00465294	0.00494217	0.00523049	0.0040941	0.00460148	0.00475325	0.00424457	0.00463067	0.00458256	0.00398807	0.00395183	0.0041862	0.004308	0.00487903	0.00463042	0.00445485	0.00416496	0.00453769	0.867154	0.416473	0.264188	0.85389	0.502418	0.359571	0.229411	0.24256	0.177506	0.1411
cg00072449	1	3835608	1237	-0.00690637	0.00223748	0.00571831	-0.0101991	0.00236858	-0.005321	-0.00110196	-0.00783274	-0.0135109	-0.00090391	-0.00397602	0.00975482	0.00420479	-0.00829124	-0.00866963	-0.00218855	-0.0128543	0.00318889	0.00636061	0.00754816	0.00671663	0.00626848	0.00707761	0.00622881	0.00585179	0.00714231	0.00605232	0.00579435	0.00571466	0.00627834	0.00577138	0.00656749	0.00628293	0.00583056	0.00644138	0.00622769	0.277566	0.766904	0.394566	0.103727	0.737883	0.392963	0.850632	0.272787	0.0255918	0.876034
cg20703997	1	4087676	1237	-0.00847311	-0.00136293	-0.00570247	0.000756689	-0.0029094	-0.00196867	0.00891745	-0.00174292	0.00650915	-0.00642143	0.000398344	0.00582472	0.00306259	-0.000968326	0.00187455	-0.00134593	-0.00181207	0.0025856	0.00381807	0.00448221	0.00427894	0.00359325	0.00399697	0.00424265	0.00345464	0.00408952	0.00392919	0.00345011	0.00379013	0.00366164	0.00363305	0.00387432	0.00387388	0.00358561	0.00397403	0.00393808	0.0264721	0.761071	0.182636	0.83321	0.466674	0.642634	0.00984298	0.669968	0.0975977	0.0627129
cg00546971	1	4207818	1237	-0.00209123	0.00218176	-0.00247806	0.00430834	-0.00568138	-0.00455339	0.00594994	-0.00312996	-0.00681114	-0.00975483	0.00229791	0.00466864	0.00167667	0.000524416	-0.00187617	-0.00396512	0.00507441	-0.00350167	0.00497221	0.00530899	0.00519799	0.00421362	0.00508011	0.00484815	0.00494798	0.00498721	0.00500616	0.00463218	0.00429531	0.00445319	0.00450189	0.00509496	0.0051806	0.0047929	0.00482089	0.00478771	0.674059	0.681106	0.633551	0.306554	0.263414	0.347627	0.22917	0.530268	0.173655	0.0352147
cg07425646	1	4221616	1237	-0.00420143	-0.00194275	0.00398282	-0.000818438	-0.000380169	-0.00301355	0.00175043	0.000770341	-0.000135581	0.00470699	0.0014455	0.000523697	-0.000400866	-0.00454458	-0.000316664	0.00650279	-0.000416774	0.00416607	0.00454716	0.00457802	0.00449129	0.00382738	0.00433914	0.00430083	0.00425044	0.0044053	0.00444749	0.00377579	0.0037369	0.00392276	0.00392747	0.00428744	0.00411808	0.00410417	0.00391754	0.00413246	0.355503	0.6713	0.375193	0.830674	0.930184	0.483497	0.680469	0.861184	0.97568	0.212536
cg25488973	1	4221659	1237	0.00378985	-0.0041785	-0.000990306	0.00481032	-0.00608634	-0.00269148	0.00386312	0.00352516	-0.00510304	-0.00364235	0.000518129	0.00137366	-0.00483391	0.006788	-0.000919691	0.00345448	0.00318199	0.00169465	0.00465777	0.00479019	0.00484369	0.00416856	0.00451418	0.00487347	0.00446561	0.004669	0.00463638	0.00410601	0.00423648	0.00456003	0.00441433	0.00453191	0.00454759	0.00457326	0.00465589	0.00457666	0.415838	0.383044	0.838	0.24852	0.177571	0.580762	0.386993	0.450241	0.271048	0.375037
cg17808634	1	4275141	1237	0.00241894	0.00230375	0.00359441	0.00380486	-0.000493106	-0.003835	0.00327823	-0.00189611	-0.0025828	-0.00566051	-0.000195234	0.000511877	0.000636511	6.21141e-05	-0.00439811	-0.00500699	0.00196197	-0.00127944	0.00525959	0.00556324	0.00553607	0.00481586	0.00553999	0.00538085	0.00511146	0.00545204	0.0053521	0.00481754	0.00467038	0.00495596	0.0048212	0.00535845	0.00517862	0.00527013	0.00493771	0.00505539	0.645581	0.678799	0.516163	0.429488	0.929075	0.476023	0.521296	0.728006	0.629396	0.240003
cg00143909	1	4363493	1237	0.0033349	0.00278753	0.00112908	0.00250009	0.00139687	-0.000310752	-0.000219248	-0.00415083	-0.00457934	-0.0045367	-0.00128781	-0.0018814	-0.00165263	0.00191085	-0.00126998	-0.00405987	-0.000109965	-0.00378624	0.00391134	0.00420574	0.00421497	0.00371297	0.00407459	0.00385105	0.00375362	0.0040742	0.00393687	0.00360067	0.00348672	0.00355654	0.00360703	0.00391147	0.00364463	0.0037895	0.00357563	0.00382042	0.393869	0.507464	0.788796	0.50073	0.731729	0.935686	0.953422	0.308293	0.244751	0.207684
cg01601816	1	4440835	1237	0.0036242	0.000825359	-0.00142265	-0.000458099	0.00502661	-0.000730589	0.00124154	-0.00304654	-0.00185733	-0.0067153	-0.0048749	0.000296841	-0.00154603	0.00213462	-2.17797e-05	-0.00330377	-0.000461443	-0.00576532	0.00550675	0.00573503	0.00589755	0.00471932	0.0054336	0.00550467	0.00545391	0.00572504	0.00559228	0.00500575	0.0048159	0.00504287	0.00508135	0.00535067	0.00526821	0.00534822	0.00515439	0.00526436	0.51045	0.885567	0.809379	0.922672	0.354915	0.894414	0.819924	0.594627	0.739796	0.179753
cg24500749	1	4557351	1237	0.00357573	0.00678469	-0.000646717	0.00555359	0.004636	-0.00062326	0.00343602	-0.00513921	0.000895937	-0.00627714	-0.00191754	0.00203245	-0.00231502	0.000900567	-0.00114976	-0.00619982	-0.0014185	-0.00239612	0.00425919	0.00449201	0.00458577	0.00387265	0.00404986	0.00435608	0.00390559	0.0043932	0.00445381	0.00363979	0.00371093	0.00373147	0.00400706	0.00444227	0.00397638	0.00426425	0.00379484	0.00406031	0.401171	0.130944	0.887849	0.151556	0.25232	0.886228	0.378984	0.242077	0.840572	0.0846014
cg14177339	1	4630888	1237	0.0010437	0.00682846	0.000355439	0.000139468	-0.00114619	-0.00298377	0.00264051	-0.0028044	0.000678768	-0.00303183	-0.000492188	0.00448516	0.00201461	-0.00543789	-0.00403425	-0.00121554	-0.000727727	0.00286092	0.00411759	0.00449797	0.0042559	0.00362774	0.0042162	0.00399959	0.00372264	0.00416978	0.00397893	0.00376	0.00367296	0.00373704	0.00368334	0.00413104	0.00384117	0.00365992	0.00378016	0.00377179	0.799903	0.128984	0.933441	0.969333	0.785735	0.455656	0.478131	0.501232	0.864546	0.420048
cg16906964	1	4660171	1237	0.00523111	0.00365566	-0.00109682	0.00256166	-0.000731301	-0.00193615	6.37187e-06	-0.00542218	-0.00306962	-0.00369819	-0.0034184	-0.00147763	-0.00452886	0.00106417	-0.00130436	-0.00457173	0.000655628	-0.00150265	0.00516641	0.00531301	0.00511425	0.00443208	0.00513428	0.00498295	0.00493708	0.00519904	0.00495016	0.00460719	0.00439353	0.00458906	0.00476464	0.00506158	0.00475342	0.00499598	0.00468264	0.00495609	0.311288	0.491416	0.830186	0.563277	0.886736	0.697605	0.99897	0.296986	0.535189	0.422148
cg00930781	1	4660565	1237	-0.00523543	-0.00682064	-0.00404574	0.00235154	-0.00451648	-0.00637407	0.00951623	0.000572408	0.00115104	-0.00932459	-0.00477258	0.00366872	0.000179523	0.00122893	0.00127678	-0.000727244	-0.00157593	0.00323229	0.00389443	0.00426233	0.00396491	0.00328481	0.00397383	0.0039481	0.00340074	0.00395406	0.00360813	0.00308317	0.0037295	0.00362549	0.00368354	0.00385578	0.00375611	0.00357895	0.00360258	0.00363027	0.17884	0.109551	0.307545	0.474063	0.255724	0.106426	0.00513757	0.884897	0.749716	0.0024917
cg16937007	1	4710779	1237	0.00700525	0.00367768	-0.000186043	0.00660905	0.0029508	0.000908891	0.000870757	-0.00365383	-0.00185483	-0.00739468	-0.00352972	-0.00285906	-0.00239265	0.000805187	-0.000935704	-0.00412925	0.000108635	-0.00691336	0.00624806	0.00653319	0.00625965	0.00512711	0.0059274	0.0056848	0.00571582	0.0061909	0.00612485	0.00540764	0.005201	0.00537631	0.00551704	0.00600666	0.00572757	0.00576019	0.00558692	0.00575418	0.262208	0.573487	0.97629	0.197384	0.618609	0.872975	0.878918	0.555061	0.762015	0.171484
cg02482718	1	4726759	1237	0.00353392	0.0046991	-0.000868431	0.00243489	-0.000322381	0.00120239	-0.000891403	-0.00503811	-0.00214565	-0.00536265	-0.00149165	-0.00385651	-0.00202726	0.00416044	0.000481653	-0.00545688	0.00146462	-0.00715579	0.00545236	0.00559356	0.00567412	0.00505152	0.0055589	0.00534882	0.00528165	0.00556445	0.00551922	0.00493084	0.00481984	0.00485715	0.00488554	0.00519584	0.0050378	0.00539212	0.005051	0.00528442	0.516891	0.400857	0.878358	0.629798	0.953754	0.822139	0.865975	0.365248	0.697455	0.276784
cg15605704	1	4770676	1237	0.00860095	-0.00117349	-0.00136705	0.00388359	0.00537849	0.00373395	0.000734273	-0.00442829	-0.00356641	-0.00686276	-0.00400427	-0.00613346	-0.00119736	0.00114404	-0.00563241	-0.00545757	-0.00124541	-0.0044421	0.00657453	0.00670091	0.0067338	0.00574574	0.00664161	0.00634281	0.00622608	0.00662484	0.00667538	0.00578752	0.00570566	0.00599602	0.0057477	0.00630268	0.00615601	0.00613581	0.00598527	0.00620254	0.190798	0.860983	0.839124	0.499099	0.418045	0.55607	0.906119	0.503854	0.593159	0.235707
cg02837536	1	4771682	1237	0.00628487	0.00122027	-0.00190687	0.00352574	0.00150941	0.00192668	-0.00228362	-0.00133079	-0.00205186	-0.00392285	-0.00260159	-0.00352956	-0.00165832	0.00175203	-0.000509097	-0.0046465	0.0018005	-0.00593125	0.00508011	0.00541991	0.00530643	0.00444098	0.00511217	0.00502634	0.00500105	0.00534163	0.00522474	0.00462371	0.00448684	0.00464326	0.0046282	0.00513188	0.00478481	0.00499816	0.0046422	0.00493183	0.216031	0.821866	0.719332	0.427248	0.767796	0.701485	0.647939	0.803256	0.694526	0.396204
cg04292104	1	4816720	1237	-0.00614673	-0.00359232	-0.0016282	-0.00399988	-0.00152004	0.00290249	0.00410185	0.00192804	0.0022722	-0.00371701	0.0025472	0.00606275	0.00549252	0.00205311	-0.00256289	-0.000652629	0.00389667	-0.00322371	0.00424388	0.00488674	0.00437683	0.00390244	0.00427919	0.00483164	0.00376808	0.00425296	0.00401825	0.00392643	0.00419857	0.00423987	0.00377112	0.00410396	0.00420774	0.0038215	0.00407951	0.00399932	0.147513	0.462269	0.709891	0.305378	0.722427	0.548023	0.276341	0.650303	0.571755	0.34381
cg21199251	1	4828621	1237	0.00229905	0.000737173	0.00110237	0.0036568	0.00222559	0.00173572	-0.00585194	-0.00588091	-0.00827291	-0.00757688	-0.00635418	-0.00587521	0.00616967	0.00542073	-0.000456481	-0.0054268	-0.00263919	-0.00689363	0.00606483	0.00702649	0.00648498	0.00570953	0.006393	0.00614261	0.00546086	0.00632948	0.00637538	0.00544978	0.00518281	0.00567449	0.00581414	0.00632418	0.00589126	0.0058918	0.00565735	0.00580613	0.704629	0.916445	0.86502	0.521865	0.727743	0.777506	0.283893	0.352822	0.194413	0.164435
cg15088574	1	4848991	1236	0.00470554	0.00349168	-0.00306393	-0.000926427	-0.00100075	0.00178972	-0.000483812	-0.00456585	-0.00197783	-0.00269858	0.00418194	-0.00494095	-0.00138954	0.00485716	-0.000204856	-0.00486504	0.00192415	-0.00349087	0.00604376	0.00621878	0.0060674	0.00520061	0.00599674	0.00573465	0.00584389	0.00610222	0.0060523	0.00508429	0.00495448	0.0051088	0.00523078	0.00563104	0.00539414	0.00554292	0.00528392	0.00548238	0.436228	0.574475	0.613571	0.858614	0.867463	0.754974	0.934019	0.454323	0.743827	0.595579
cg02630175	1	5159533	1235	0.00192019	0.00365632	0.00287856	0.00114028	0.00270058	-0.00256695	0.00414238	-0.00411602	-0.0044823	-0.00542475	-0.00248298	0.000429937	0.000890231	0.00191323	-0.00298635	-0.004562	-0.00133521	-0.00314285	0.00480472	0.00514392	0.00505734	0.00434711	0.00483031	0.00497794	0.00477809	0.00519403	0.00494417	0.00461638	0.00441105	0.00452971	0.00457542	0.0048789	0.00470738	0.00477059	0.00464061	0.00465618	0.689416	0.477205	0.569231	0.793085	0.576101	0.606089	0.385968	0.428097	0.364628	0.239951
cg16954765	1	5159913	1237	0.00347609	0.00201607	0.00228748	0.00319376	0.0021122	-0.0022128	0.000491539	-0.00354336	-0.00520231	-0.00343012	-0.00297639	0.000817507	0.000562712	0.000114331	-0.0019	-0.00549254	-4.38449e-05	-0.00363624	0.00448802	0.00463683	0.00456847	0.00387359	0.00435793	0.00438976	0.00428748	0.00455207	0.00445238	0.00407136	0.00383621	0.00408643	0.00401358	0.00432476	0.00433241	0.00431755	0.00408165	0.0043191	0.43862	0.663711	0.616575	0.409657	0.627903	0.614204	0.908726	0.43633	0.242632	0.399508
cg18036623	1	5300056	1237	0.00245039	0.00509207	-0.000459917	0.00642749	0.000565607	0.00209496	0.000492649	-0.00358937	-0.00185021	-0.00761839	-0.00128096	-0.00332026	-0.00180554	0.000578186	0.000263268	-0.00842587	0.00262731	-0.0085401	0.00531187	0.00557846	0.00557306	0.00503088	0.00542784	0.00519538	0.00512355	0.00543708	0.00538981	0.00500796	0.00462388	0.00483816	0.00492199	0.00526917	0.00514764	0.00516463	0.00496961	0.00511939	0.644581	0.361343	0.934229	0.201388	0.917007	0.686775	0.923398	0.509148	0.731388	0.128195
cg07199764	1	5347468	1237	0.00656553	0.00476574	-0.00283276	-0.00202395	0.00277684	-0.0027243	0.00120031	-0.011519	-0.00616925	0.000223345	0.00185865	-0.00224058	-0.00141101	-0.00308663	-0.00455682	-0.00452647	0.00329636	-0.0025012	0.00567868	0.00653637	0.00572727	0.00503057	0.00614853	0.00575596	0.0051643	0.00590784	0.00575891	0.00515397	0.00520801	0.00523453	0.00521116	0.00580928	0.00519369	0.00536371	0.00535051	0.00559644	0.247611	0.465934	0.620876	0.687442	0.651538	0.635999	0.816208	0.0512013	0.284055	0.965435
cg07263724	1	5356229	1235	0.0013698	0.00152688	0.00331645	0.00633037	0.00134394	-0.00389711	0.000778698	-0.00217016	-0.00181122	-0.00569457	-0.00242225	0.00236921	0.000584566	-0.00013093	-0.00433979	-0.00661974	0.000140047	-0.000803736	0.0041522	0.00422927	0.00428488	0.00356195	0.00405853	0.00412777	0.00417715	0.0043974	0.00429545	0.00367351	0.00361245	0.00373365	0.00367885	0.00410234	0.00395255	0.0042507	0.00381295	0.0039727	0.741477	0.718079	0.438937	0.0755321	0.740538	0.345108	0.852117	0.621653	0.673274	0.1211
cg05570231	1	5485333	1237	0.00369923	0.000387862	0.00174429	0.00423897	0.00220865	-0.00204147	0.00173627	-0.00389699	-0.0038243	-0.00511175	-0.00262411	-0.0021823	-0.00120325	0.0014075	-0.00293102	-0.00459791	-0.000506655	-0.00204056	0.00506222	0.00520245	0.00512987	0.0043832	0.00498627	0.00491395	0.00476275	0.00504939	0.00502149	0.00448675	0.00435318	0.00453383	0.00455753	0.00485635	0.00470542	0.0047262	0.00448427	0.00475875	0.46493	0.94057	0.733837	0.333496	0.657805	0.677817	0.715446	0.440248	0.446307	0.254578
cg13067635	1	5526684	1237	0.00699244	0.000218235	0.00245815	0.00291841	0.000861302	0.00419727	-0.00385391	-0.00220656	-0.00421583	-0.000908224	-0.000227873	-0.000494546	-0.00239726	0.00303248	-0.0019614	-0.00340748	0.000836477	-0.00641739	0.00429462	0.00455239	0.00451557	0.00379401	0.00419544	0.00413016	0.00400592	0.00445155	0.00420288	0.00380185	0.0037803	0.00370072	0.00398339	0.00429207	0.00404116	0.00409816	0.00386474	0.0039535	0.103485	0.961765	0.586185	0.441767	0.837342	0.309511	0.336022	0.620117	0.315821	0.811191
cg20695003	1	5561949	1237	0.00445055	6.21836e-05	-0.000647093	0.00466121	0.0040222	0.000782743	0.000781627	-0.00122102	0.000444143	-0.00408683	-0.00414171	-0.00313798	-0.000379718	0.00390475	-0.00264639	-0.00443971	-0.00232882	-0.00613011	0.00542885	0.00564435	0.00578304	0.00484812	0.00564235	0.00545929	0.00530777	0.00562403	0.00542211	0.00493102	0.00490543	0.00496023	0.00498556	0.00540829	0.00512036	0.00527547	0.0051924	0.00527408	0.412333	0.99121	0.910907	0.336328	0.475933	0.885991	0.882926	0.828125	0.934716	0.407218
cg24591573	1	5561974	1237	-0.0100906	4.67579e-05	-0.00227338	0.000541209	-0.00500196	-0.00483393	0.00691844	-0.00404272	0.00248716	-0.00347398	0.000386556	0.00276411	0.00384911	-0.0063585	0.000218369	0.00437131	-0.000500132	0.00308165	0.00428734	0.00434427	0.0044593	0.00367499	0.0040898	0.00425575	0.00398836	0.00438859	0.00429704	0.00378614	0.00384258	0.00381019	0.0040182	0.00424766	0.00432742	0.00384306	0.00410319	0.00402921	0.0185933	0.991412	0.610187	0.88292	0.221318	0.256016	0.082801	0.356952	0.562719	0.358853
cg11968318	1	5561995	1237	0.00433359	-0.000469577	-0.000468339	0.00445421	0.00675981	1.36927e-05	0.00361863	-0.00320148	-0.00426084	-0.00725778	-0.00524733	0.00133992	-0.000755183	0.00272482	-0.000214095	-0.00622037	-0.000643411	-0.00740301	0.00582862	0.00601894	0.00601632	0.00515207	0.00577644	0.00571595	0.00557514	0.00586628	0.0059339	0.00523312	0.00526124	0.00519757	0.00530525	0.00578394	0.00542327	0.00567365	0.00522296	0.00541535	0.457178	0.937815	0.937951	0.387287	0.241906	0.998089	0.516297	0.585243	0.472727	0.165474
cg20147499	1	5564550	1236	0.00109598	0.00127374	0.00457493	0.0046009	0.000249396	-0.00224734	0.0028123	-0.0021518	-0.0042606	-0.00477234	-0.00336667	-0.000170527	0.00224555	0.00386199	-0.00263685	-0.00567957	0.00274713	-0.00305139	0.00462065	0.00488667	0.00465591	0.00402315	0.00467372	0.00452481	0.00441085	0.0047024	0.0046138	0.00416889	0.0039645	0.00417332	0.00398396	0.00462405	0.00438038	0.00444966	0.00417627	0.00439815	0.812508	0.794358	0.325801	0.252788	0.957444	0.619421	0.523742	0.647242	0.355774	0.252312
cg16085041	1	5682398	1237	-0.00244465	0.00608469	-0.00544315	0.000956494	-4.41139e-05	0.00195604	0.00457767	-0.00829862	0.000204225	-0.00401376	-0.00338005	-5.71132e-05	0.00101087	-0.00233886	-0.000798491	0.000720258	0.000622459	-0.00388141	0.00441753	0.00424144	0.00455227	0.00349777	0.00435223	0.00411076	0.00391804	0.00435263	0.00416315	0.00366814	0.00376909	0.00371751	0.0039124	0.00415633	0.0040731	0.00408912	0.00383943	0.00384103	0.579991	0.151407	0.231813	0.784501	0.991913	0.634194	0.242663	0.0565753	0.960875	0.273859
cg25318976	1	5727352	1237	0.00647876	0.00052561	0.000811144	0.00479012	0.00448008	0.00459157	0.00196595	-0.00462726	-0.00233517	-0.008095	-0.00212199	-0.00469379	-0.0030936	0.00373515	-0.00291193	-0.00640601	0.00217417	-0.00743932	0.00631987	0.00662769	0.00673679	0.00563381	0.00673716	0.00634427	0.00630329	0.00663344	0.00640044	0.00577717	0.00565962	0.00585432	0.00592346	0.00643043	0.00622295	0.00621257	0.00603936	0.00623183	0.305297	0.93679	0.904162	0.395189	0.506064	0.469229	0.755122	0.485448	0.715227	0.161153
cg00078121	1	5767843	1237	0.00132863	0.00340028	0.00135475	0.00169633	0.00101483	-0.00223373	0.00249491	-0.00525635	-0.00436067	-0.0056576	-0.0045124	0.00104642	-0.00017081	-0.000222499	-0.00105927	-0.00337689	0.00191849	-0.00224988	0.00429633	0.00463996	0.00465727	0.00381007	0.00427799	0.00440031	0.00418579	0.00447546	0.00441942	0.00389937	0.00383332	0.00396305	0.00414069	0.00430151	0.00412695	0.00429499	0.00395091	0.00422966	0.757133	0.463664	0.771136	0.65616	0.812485	0.611713	0.551146	0.240202	0.323787	0.146807
cg11866589	1	5804995	1237	0.00308055	0.00101596	0.00111126	0.00329387	0.00215931	0.000389279	0.00110941	-0.00299932	-0.00438146	-0.00509338	-0.00389073	-0.00204395	-0.00116531	0.00113816	-0.00239398	-0.00401932	0.00128846	-0.00300862	0.00451393	0.00480357	0.00472915	0.00400912	0.00465181	0.00449328	0.00444663	0.00468118	0.00463086	0.00409195	0.00391708	0.00408172	0.00419387	0.00452717	0.00434358	0.00439746	0.00419895	0.00451596	0.494952	0.832496	0.814224	0.411308	0.642514	0.930961	0.802979	0.521706	0.344075	0.213231
cg13355874	1	5932351	1237	0.00117168	0.00178774	0.00348846	0.00119762	-0.000115429	-0.00444939	0.0026496	-0.00284538	-0.00537636	-0.00226718	-0.00295521	0.00267009	0.000104987	0.00203795	-0.00288788	-0.00403676	0.00349482	-0.00135041	0.00417753	0.00452047	0.0045859	0.00373608	0.0041629	0.00422117	0.00399766	0.00429639	0.00432951	0.00396177	0.00361519	0.0038794	0.0037924	0.00432831	0.00413101	0.00418468	0.00387778	0.00388957	0.779115	0.692491	0.44684	0.748547	0.977879	0.291853	0.507467	0.507796	0.214313	0.567143
cg14071324	1	5998570	1237	-0.0124612	-0.00413635	-0.00176734	-0.000713204	-0.000397351	-0.00461674	0.00831819	0.000790063	0.00421498	-0.00230633	-0.00302077	0.0049861	0.0058957	-0.000995265	-0.00276768	0.00182627	-0.00104688	0.00430603	0.00340258	0.00406128	0.00402648	0.00327366	0.00373159	0.00385809	0.00315012	0.0035875	0.00358556	0.00330284	0.00372577	0.00344463	0.0032825	0.00362695	0.00363217	0.00345667	0.00337737	0.00338724	0.000249976	0.308449	0.660713	0.827537	0.915199	0.231448	0.00827606	0.825695	0.239777	0.484997
cg22356839	1	6011302	1236	0.00430858	0.000466956	0.00365286	0.00169172	0.00347891	-0.00204839	-0.000857302	-0.00322328	-0.00272784	-0.00521183	-0.00439434	0.000361559	0.00406599	-0.00124558	-0.00299849	-0.00161734	-3.62637e-05	-0.00126928	0.00456762	0.00507083	0.00484677	0.00429509	0.00499746	0.00485095	0.00440373	0.00470011	0.00455857	0.0040534	0.00409624	0.00444281	0.00412053	0.00462475	0.00435508	0.00435205	0.00424387	0.00440532	0.345534	0.926629	0.451048	0.693675	0.486344	0.672831	0.845646	0.492846	0.549575	0.198516
cg13951223	1	6011309	1235	0.00363647	0.00278716	0.00237393	0.00267609	0.0033306	0.00130777	0.000746989	-0.00249558	0.000211835	-0.00633811	-0.00175557	-0.00095393	0.00131085	-0.000125505	-0.00372427	-0.00123137	0.00150585	-0.00385472	0.00395572	0.00431543	0.00424255	0.00355353	0.0043134	0.004192	0.00398946	0.00408423	0.00415729	0.00374613	0.00365407	0.00368509	0.00374177	0.00429849	0.00392041	0.00387955	0.00375995	0.00386429	0.357941	0.518371	0.575785	0.451402	0.440024	0.755065	0.851472	0.541181	0.959361	0.0906635
cg05319985	1	6030852	1237	-0.00873346	-0.00612659	0.00477801	-0.00135594	0.00114051	-0.00585279	0.00299777	0.00221682	-0.000648248	0.00419529	0.00175555	0.0034218	0.00316335	-0.00155956	-0.00391461	0.00675245	-0.000587431	0.009594	0.00577567	0.00624596	0.00581434	0.00486188	0.00545774	0.00556679	0.00538092	0.00574951	0.0055627	0.00492537	0.0048266	0.00514957	0.00524132	0.00573895	0.00528659	0.00577662	0.00543842	0.00519379	0.130506	0.326647	0.411212	0.780327	0.834471	0.293086	0.577452	0.699817	0.907229	0.39434
cg09275986	1	6035793	1235	4.33087e-05	0.00130978	0.000822768	-0.00458719	0.00344579	0.00416483	-0.00305124	-0.00571062	0.00157627	-0.00415254	-0.000440875	-0.00315465	-0.00192872	-0.000821629	-0.00111387	0.00476429	-0.0046434	0.00131669	0.00424961	0.00440934	0.00418422	0.00356092	0.00419546	0.00425233	0.00388015	0.0041208	0.00410741	0.00363158	0.00410317	0.00384291	0.00388297	0.00417479	0.00412569	0.00385442	0.00382768	0.00398295	0.991869	0.766431	0.844112	0.197675	0.411468	0.327371	0.431651	0.165807	0.701154	0.252851
cg02016836	1	6076639	1237	0.00674878	0.00114395	0.00148454	0.00303476	0.00540618	-0.00267316	0.00187877	-0.00340826	-0.00447808	-0.00692954	-0.00429121	-0.000976225	0.000969913	0.000265375	-0.00374174	0.00152508	3.42668e-05	0.00243608	0.00473191	0.00446112	0.00458223	0.00383166	0.00437863	0.00434066	0.0042059	0.00454915	0.00443092	0.00401983	0.00385779	0.00405735	0.00414401	0.00426767	0.0042524	0.00413699	0.00393167	0.00427497	0.153802	0.797621	0.745954	0.428348	0.216952	0.537999	0.655092	0.453732	0.312187	0.0847371
cg13614083	1	6085872	1237	0.00583498	6.65426e-06	0.00229402	0.00523353	0.00180096	-0.000643842	0.00269093	-0.00339751	-0.00600093	-0.00545559	-0.000412828	0.000554604	-0.00226067	0.00224161	-0.00380429	-0.00416318	0.00253659	-0.0022784	0.00444959	0.00463216	0.00473521	0.00418163	0.00446805	0.00471846	0.00430511	0.00451696	0.00468723	0.00416397	0.00429124	0.00437161	0.00413455	0.00448949	0.00427191	0.00459421	0.00418796	0.00428856	0.189739	0.998854	0.62806	0.210733	0.686893	0.891464	0.531935	0.451951	0.200449	0.190132
cg03726628	1	6088407	1237	0.00468921	0.00768517	-0.00334198	-0.000184897	0.00437924	0.00520372	-0.00239152	-0.00542198	-0.001986	-0.00803384	-0.00337776	-0.00126837	-0.000500526	0.00153636	-0.00101969	-0.00260222	-0.00115172	-0.00786166	0.00561182	0.00589166	0.00620606	0.00491338	0.00575733	0.00550193	0.00550301	0.00595226	0.0056913	0.00518278	0.00490942	0.00513636	0.00527709	0.00571058	0.00548539	0.00557139	0.00529233	0.0054942	0.403383	0.192092	0.59023	0.969982	0.446873	0.344251	0.663865	0.362343	0.727124	0.121117
cg22912890	1	6090481	1237	0.00547697	0.00125294	-0.00418525	0.00257314	0.000943431	0.002145	-0.000392161	-0.000655042	-0.00122267	-0.00523756	0.000273974	-0.000414628	-0.00199186	0.00256469	-0.000209077	-0.00469354	-0.000541473	-0.00485627	0.0055874	0.00589768	0.00554688	0.00495361	0.00553084	0.00528075	0.00548849	0.00576175	0.00582317	0.00509691	0.00484095	0.00486779	0.00510494	0.00573004	0.00535357	0.00531305	0.00507357	0.00529884	0.326969	0.831759	0.450535	0.603448	0.864557	0.684602	0.943038	0.909485	0.833693	0.30414
cg06904349	1	6103250	1237	0.00624001	0.00674964	0.0039375	-0.000711597	0.000672994	0.0076757	-0.00646694	-0.00473978	-0.00580397	-0.00659331	0.00529121	-0.0047826	0.000372015	0.00143354	-0.00701711	-0.00614596	-0.00305942	-0.00778486	0.00594089	0.00642567	0.0058289	0.00510187	0.00566044	0.00574227	0.00551229	0.00601338	0.00587863	0.00506125	0.00497939	0.00528095	0.00544701	0.00566437	0.00544403	0.00531161	0.00516119	0.00563601	0.293558	0.293526	0.49935	0.889073	0.905359	0.18132	0.240721	0.430576	0.323496	0.192676
cg01184901	1	6113023	1237	0.00558534	0.00383513	0.00578619	0.00504348	0.000245724	-0.00344939	0.00149042	-0.00622002	-0.00511203	-0.00539904	-0.0036042	0.000807829	-0.000222303	0.00113735	-0.00701849	-0.00582459	0.000530518	-0.00374602	0.00498974	0.00544183	0.00531796	0.00452867	0.00498237	0.00529656	0.00483903	0.0052558	0.00508106	0.0046146	0.00442134	0.00477313	0.00449399	0.00504028	0.00501007	0.00494616	0.00462323	0.00499154	0.262984	0.480966	0.276575	0.265418	0.960665	0.514884	0.758082	0.236627	0.31437	0.242004
cg00678862	1	6113057	1236	-0.00182254	0.00322884	0.0033612	0.00182701	-0.000177908	-0.00233613	0.00334702	-0.00241473	-0.00220407	-0.00357348	-0.00124441	0.00234612	0.00304016	0.000159832	-0.00440254	0.000293752	-0.00118279	-0.00154674	0.00394682	0.00430781	0.00438563	0.00366191	0.00400964	0.00435812	0.00394207	0.00417126	0.00411362	0.00347949	0.00347743	0.00389595	0.00359686	0.00397801	0.00385741	0.00391434	0.00369801	0.00377513	0.644242	0.453536	0.443431	0.617833	0.964609	0.59193	0.395854	0.562659	0.592098	0.304415
cg16603374	1	6113068	1237	0.00127237	-0.000859383	0.00639141	0.00370356	0.00157716	-0.00383884	0.00611559	-0.00581592	-0.00667108	-0.00362151	-0.0026813	-0.000665906	-5.26164e-05	-0.00171078	-0.00690067	0.00174269	0.00147187	0.00529527	0.00502317	0.00507231	0.00526502	0.00446105	0.00497238	0.0047162	0.00447896	0.0051209	0.00481941	0.00426201	0.00427896	0.00440099	0.00466649	0.00482679	0.00472819	0.00464718	0.00456165	0.00478537	0.800036	0.865461	0.224772	0.406427	0.751103	0.415662	0.172126	0.256073	0.166294	0.395481
cg26708484	1	6142608	1237	0.00732523	0.00330884	-0.00303455	0.00260152	0.00363068	0.00379257	-0.0038184	-0.00346578	-0.00074346	-0.00488969	-0.0032666	-0.0031541	-0.00278072	0.00288343	0.00196482	-0.00495461	-0.000834023	-0.0080814	0.00573554	0.00572734	0.0056741	0.00492281	0.00552946	0.00554929	0.00536937	0.00564153	0.00570105	0.00504308	0.0048704	0.00520197	0.00510398	0.00549082	0.00531415	0.00530906	0.00497889	0.00537108	0.201544	0.563448	0.592782	0.597178	0.511434	0.494334	0.476995	0.538995	0.896244	0.332254
cg20773915	1	6171788	1237	0.00366498	0.0015844	0.00212897	0.0035205	0.00464335	0.00528031	0.00119756	-0.000897677	-0.000140986	-0.0056317	-0.00267678	-0.00407326	0.00295077	0.00180092	-0.0032368	-0.00263279	-0.00130196	-0.00690717	0.00560045	0.0059302	0.00580933	0.00499623	0.00546021	0.00556472	0.00540428	0.00573246	0.00556357	0.00505873	0.00500232	0.00508625	0.00505136	0.00552682	0.00525691	0.00540345	0.00506998	0.00526031	0.512849	0.789334	0.714011	0.48104	0.395104	0.342676	0.82463	0.875564	0.979783	0.265595
cg10378348	1	6244619	1235	0.00657	0.00255783	-0.00719504	-0.00115146	0.00382431	0.00258152	-0.00391089	0.00023328	0.00148922	-0.00330006	-0.00308532	-0.00243118	-0.00117007	0.00552132	0.00438298	-0.00125851	-0.00227284	-0.00557867	0.00456368	0.00468328	0.00460096	0.00421236	0.00469683	0.00456634	0.00449874	0.00445736	0.00450432	0.00404848	0.00392669	0.00420478	0.00422921	0.00444324	0.00443959	0.00433732	0.00429381	0.00429594	0.149973	0.584954	0.117861	0.784582	0.415512	0.571845	0.384667	0.958261	0.740932	0.414995
cg01706446	1	6257929	1237	-0.00310271	-0.00213695	0.00297477	-0.000698881	0.00361727	0.0056534	0.00224546	0.00406484	-0.00581656	-0.00387539	-0.0012119	0.000285172	0.00234995	-0.00689574	0.000896162	0.00286512	0.00214337	-0.00162659	0.00441813	0.00465727	0.00437817	0.00380441	0.00443262	0.00425731	0.00387933	0.00422529	0.00401566	0.00398883	0.00361065	0.00401217	0.004068	0.00425683	0.004187	0.00393877	0.00403825	0.00394151	0.482513	0.646348	0.496849	0.854247	0.414467	0.184201	0.562705	0.336036	0.147486	0.331269
cg26611832	1	6279843	1237	0.00514789	-0.00025297	0.00414285	-0.00193026	0.00549812	-0.000798641	-0.00279261	0.00217225	-0.00196947	0.00016342	-0.00280403	0.0023348	-0.00310077	-0.00161434	-0.00440182	0.000187425	0.00204671	-0.000302944	0.00454027	0.00469272	0.00459905	0.00382832	0.0042502	0.00457809	0.0041283	0.00451465	0.00434782	0.00394295	0.00383312	0.00413721	0.00408383	0.00415991	0.00422221	0.0040999	0.00397143	0.00409271	0.256866	0.957009	0.367692	0.614117	0.195798	0.861513	0.498752	0.630405	0.650564	0.96694
cg06158471	1	6283054	1236	-0.0039241	-0.00183227	0.00342798	0.00127714	-0.00295619	-0.00476123	0.00329604	-0.000321609	-0.00041367	0.00363441	0.00220286	0.00263063	0.000124235	-0.00869642	-0.00508114	0.00636438	0.00264098	0.00617602	0.00449558	0.00461937	0.00450905	0.00389675	0.00443599	0.0043282	0.00422986	0.00450872	0.00451125	0.00384514	0.00381452	0.00393722	0.00406192	0.00441133	0.00426648	0.00427441	0.00408722	0.00414928	0.382729	0.691627	0.447109	0.743104	0.505149	0.271311	0.435844	0.943135	0.926938	0.344559
cg14089881	1	6296630	1237	0.00676604	0.00701052	0.00262826	-0.0011416	0.00429515	0.00208516	-0.00234449	-0.00515547	-0.002883	-0.00383247	-0.00474823	-0.000572952	-0.00431022	-0.000491316	-0.000347525	-0.00045259	-0.00243112	-0.00423015	0.00504374	0.005055	0.00505004	0.00456403	0.0049	0.00504224	0.00479162	0.00481461	0.00479243	0.00433855	0.00444705	0.00464106	0.00446561	0.00460878	0.00454329	0.00496001	0.00447885	0.00480497	0.179767	0.165488	0.602755	0.802486	0.380725	0.679212	0.624636	0.28426	0.547458	0.377046
cg06348737	1	6316858	1237	0.00482166	0.000215537	0.00376721	0.00432616	0.00319886	-0.00303765	0.00120765	-0.00580391	-0.00646519	-0.00553568	-0.00563442	0.0022951	-0.000337853	0.00262966	-0.000404026	-0.00485788	0.000729306	-0.00271016	0.0052895	0.00570093	0.00552989	0.00472904	0.00512108	0.0052262	0.00509504	0.00543771	0.00535764	0.00475783	0.00451579	0.00478577	0.00491935	0.00533405	0.00504813	0.00518097	0.00486338	0.00513117	0.362005	0.969841	0.495716	0.360293	0.532203	0.561081	0.812637	0.285816	0.227539	0.244631
cg16034168	1	6336711	1237	0.00644764	0.00269359	0.00480155	0.000782754	-0.00269833	-0.00029423	4.74666e-05	-0.00468465	-0.00672269	-0.00746731	0.00135458	0.00105951	0.000139526	-0.0019064	-0.00608251	-0.00183776	-0.00293293	-0.00243667	0.00435656	0.00465158	0.00434043	0.00386829	0.00426712	0.00423397	0.00406791	0.00446941	0.0043273	0.00403506	0.00373166	0.00398567	0.00445936	0.00437568	0.00429426	0.00415287	0.00397996	0.00430613	0.138877	0.562541	0.268624	0.839642	0.527157	0.944597	0.99069	0.294566	0.120291	0.0642259
cg08679807	1	6338594	1237	0.00365585	0.00376046	-0.00297474	0.00126459	0.00154327	0.00234157	-0.00206398	-0.00467309	-0.0027811	-0.00501309	-0.00138262	-0.00348004	-0.000626391	0.00114135	-0.001437	-0.00620364	0.00139689	-0.00628616	0.00597094	0.00602177	0.00594743	0.00503902	0.00577283	0.005526	0.0059207	0.00580766	0.0057542	0.00515331	0.00512054	0.00512893	0.005386	0.00563357	0.00550391	0.00555224	0.00526001	0.00555986	0.540357	0.532313	0.616954	0.801846	0.789213	0.671758	0.727386	0.421026	0.628871	0.330658
cg18167466	1	6390473	1237	-0.00366173	0.00332742	0.00459785	0.00159272	0.00102478	-0.00424492	0.00680703	-0.00596486	-0.00861556	-0.00333582	-0.00319584	0.00053547	0.010482	-0.00286919	-0.00302394	-4.24037e-05	-0.00214142	-0.000291478	0.0047704	0.00545485	0.00471209	0.00425898	0.004215	0.00425169	0.00424296	0.00485503	0.00456409	0.00414712	0.00398156	0.00403179	0.00500354	0.00465951	0.00430299	0.00425263	0.00433861	0.00405486	0.442728	0.541867	0.329185	0.708428	0.807908	0.318082	0.108645	0.219224	0.0590682	0.421183
cg10976772	1	6390595	1237	0.000107541	0.000249809	0.00368507	0.00282108	0.00283255	-0.00487185	0.00493455	-0.00611881	0.0012028	-0.00330696	-0.00145159	0.00116376	-0.000772052	0.000527638	0.000520273	-0.00220277	-0.00140299	-0.00228328	0.00471829	0.00500547	0.00492731	0.00450919	0.00487578	0.00477101	0.00460424	0.00516661	0.00504004	0.00472704	0.00461394	0.00452963	0.00438978	0.00497506	0.00476957	0.00457241	0.00449819	0.00480261	0.981816	0.960196	0.454529	0.531558	0.561279	0.307189	0.283837	0.236295	0.811377	0.484187
cg00081799	1	6390793	1237	0.0035331	0.00216077	0.000748581	0.00332224	0.00270041	0.000749994	0.00285923	-0.00582047	-0.00336805	-0.00518272	-0.00383053	-0.000590811	0.000195571	0.00240714	-0.00237962	-0.0072731	0.000161051	-0.0045218	0.00607135	0.00629693	0.00613785	0.00514178	0.00595808	0.00569277	0.00585283	0.0062611	0.0060607	0.0053623	0.00524182	0.00529943	0.00537134	0.00592927	0.00560122	0.00571031	0.00538685	0.00569197	0.560614	0.731488	0.90293	0.518197	0.650379	0.895186	0.625181	0.352565	0.578402	0.333789
cg16170708	1	6390830	1237	0.00384675	0.0044474	0.00392049	0.00369136	0.00252385	-0.000936326	0.000435242	-0.00439916	-0.00550709	-0.00439968	-0.00346377	-0.000613832	0.0001254	0.000634457	-0.00305138	-0.00754721	0.000348309	-0.00401803	0.00568161	0.00578974	0.00577957	0.00483584	0.00570926	0.00554927	0.00546514	0.00572099	0.00559968	0.0050085	0.00496905	0.0051843	0.00505843	0.00546838	0.00533953	0.00538808	0.00512037	0.00540265	0.498372	0.442397	0.497559	0.445264	0.658444	0.866009	0.936524	0.441922	0.325379	0.379704
cg15654590	1	6394298	1237	0.003168	0.00149142	0.000628756	0.00171092	0.0034058	0.000801776	0.00174113	-0.00398455	-0.00225095	-0.00376194	-0.00527694	-0.00222841	0.000898629	2.66722e-05	-0.00285502	-0.00253993	-0.000128501	-0.00522899	0.00511125	0.00513587	0.00516187	0.00435113	0.00491543	0.00508354	0.00492763	0.00504345	0.00503281	0.00458809	0.0043831	0.00462897	0.00459859	0.00500115	0.00469707	0.00487839	0.00462369	0.00487734	0.535383	0.771516	0.903051	0.694163	0.488386	0.874677	0.723833	0.429502	0.65469	0.412252
cg03630917	1	6410741	1237	0.000727485	-0.00048039	0.000298866	0.00448296	-0.0049946	-0.00391019	0.00119926	0.00898707	0.00223592	-0.013217	0.00166774	0.0121721	0.00735674	0.00496089	-0.00735579	-0.00615827	-0.0025593	-0.0110681	0.00669675	0.00723854	0.00691808	0.00558036	0.00674364	0.0065905	0.00607061	0.00726122	0.00650229	0.00555301	0.00608133	0.00636178	0.00603486	0.00680799	0.00676344	0.0061842	0.00615268	0.00658222	0.913494	0.947087	0.965542	0.421775	0.458912	0.552976	0.843396	0.215834	0.730946	0.0173055
cg23544381	1	6412458	1237	-0.00550735	-0.00696147	-0.000989303	0.00392888	-0.00381471	-0.00797443	0.00962306	-0.000747816	0.000882884	-0.00229136	-0.00117046	0.00648015	0.00252615	-0.00413615	-0.000871581	0.00126118	0.000355442	0.00384363	0.00429367	0.00437876	0.00413432	0.00366745	0.00404754	0.00441832	0.00378204	0.00418205	0.0038501	0.00363768	0.00393063	0.00409542	0.00378155	0.00409686	0.00396253	0.00382653	0.00390297	0.00380291	0.199608	0.111874	0.810881	0.284042	0.345949	0.0710973	0.0109463	0.858083	0.818625	0.528762
cg16434449	1	6412541	1237	-0.00994401	-0.00119088	0.00190105	-0.00132493	-0.00437489	-0.00573182	0.00559476	-0.000961745	0.000569157	0.000384001	8.03922e-05	0.00616751	0.00247254	-0.00336974	-0.00157134	0.00353557	-0.000972014	0.00363919	0.00466992	0.00486135	0.00464279	0.00409038	0.0044589	0.00459751	0.00433101	0.004533	0.00464367	0.00395484	0.00404567	0.00413736	0.00416152	0.0047281	0.00408709	0.00427036	0.00414762	0.00417902	0.0332233	0.806481	0.6822	0.746002	0.326515	0.2125	0.196429	0.831978	0.902451	0.92265
cg23780021	1	6413795	1231	0.0012195	0.00299064	-0.000102686	0.00215115	-0.00135669	-0.000869738	0.00336822	-0.00429379	0.000204994	-0.00334265	0.000462536	0.00204648	-0.000936254	0.000246671	-0.0034426	-0.00793298	0.0045166	-0.000720617	0.00405492	0.00439418	0.00450511	0.00366271	0.00454268	0.00418914	0.00414824	0.00430803	0.00432046	0.00368786	0.00375938	0.00386147	0.00399284	0.00393923	0.00413242	0.0040542	0.00413886	0.00411237	0.763609	0.49613	0.981815	0.556995	0.765205	0.835528	0.416813	0.318912	0.962157	0.364728
cg26976553	1	6418944	1237	0.00160545	0.00269585	0.000637371	0.00563256	-0.00622448	-0.00344351	0.00285724	-0.00800455	-0.00348684	-0.00375068	-0.00124797	0.00488721	0.00223131	-0.00419134	-0.00682058	-0.00273398	0.00684407	-0.00186673	0.00596461	0.00630572	0.00573133	0.0048385	0.00559747	0.00597439	0.00533762	0.00557765	0.00552049	0.00495757	0.00510952	0.00506868	0.00535911	0.00569576	0.00555233	0.00570085	0.00557203	0.00532148	0.787804	0.668997	0.911451	0.244378	0.266131	0.56436	0.592441	0.151256	0.527637	0.449315
cg27090679	1	6420963	1236	-0.00611504	0.00110218	-0.00484108	-0.00629255	-0.00671628	-0.0065611	0.00310198	-0.0027927	0.0021394	0.002512	0.00100481	0.0113891	0.00295669	-0.00174789	0.00509065	0.000568237	0.00105842	-0.00371062	0.00433222	0.00462483	0.00418058	0.00363427	0.0039497	0.00417586	0.00368302	0.00410676	0.00418467	0.0034628	0.00375059	0.00376987	0.00385716	0.00416104	0.0042299	0.00365556	0.003849	0.00406089	0.15809	0.811634	0.246868	0.0833719	0.0890454	0.116137	0.399655	0.496489	0.609178	0.468192
[truncated: 72,274 more rows]
[truncated: 8 more columns]

## Sheet: Table S4
PGS	trait	Odds Ratio	p-value	CpGs identified	background
Offspring Schizophrenia	trichloroethylene exposure	413.061	1.388e-05	1	25
[truncated: 181 more rows]

## Sheet: Table S5
PGS	cpg	rsid	namea	a1	a2	beta_a1	se	samplesize	pval	cistrans	clumped	hetisq	direction
[truncated: 3,238 more rows]

[truncated: 5 more sheets: Table S6, Table S7, Table S8, Table S9, Table S10]
